# Supplementary material for: Crystal structure of bis­[1,3,4,5-tetra­methyl-1H-imidazole-2(3H)-thione-κS]chlorido­copper(I)
Source: Acta Crystallogr Sect E Struct Rep Online. 2014 Nov 15;70(Pt 12):m397–8. doi: 10.1107/S1600536814024404 (PMC4257435; doi:10.1107/S1600536814024404)
Supplement: Supplementary file 1 [file e-70-0m397-sup1.cif]

##############################################################################
#                                                                            #
# This CIF contains the data in a paper accepted for publication in          #
# Acta Crystallographica Section E. It conforms to the requirements of       #
# Notes for Authors for Acta Crystallographica Section E, and has been       #
# peer reviewed under the auspices of the IUCr Commission on Journals.       #
#                                                                            #
# Full details of the Crystallographic Information File format               #
# are given in the paper "The Crystallographic Information File (CIF):       #
# a New Standard Archive File for Crystallography" by S. R. Hall, F. H.      #
# Allen and I. D. Brown [Acta Cryst. (1991), A47, 655-685].                  #
#                                                                            #
# The current version of the core CIF dictionary is obtainable from          #
# ftp://ftp.iucr.org/pub/cif_core.dic.                                       #
#                                                                            #
# Software is freely available for graphical display of the structure(s)     #
# in this CIF. For information consult the CIF software page                 #
# http://www.iucr.org/resources/cif/software.                                #
#                                                                            #
# This file may be used for bona fide research purposes within the           #
# scientific community so long as proper attribution is given to the journal # 
# article from which it was obtained.                                        #
#                                                                            #
##############################################################################
data_I
_database_code_depnum_ccdc_archive 'CCDC 1032971'
_audit_creation_method     SHELXL-97
_chemical_name_systematic
;\
Bis[1,3,4,5-tetramethyl-1<i>H</i>-imidazole-2(3<i>H</i>)-thione-\
\k<i>S</i>]chloridocopper(I)
;
_chemical_name_common     ?
_chemical_formula_moiety     'C14 H24 Cl Cu N4 S2'
_chemical_formula_sum     'C14 H24 Cl Cu N4 S2'
_chemical_formula_iupac     '[Cu Cl (C7 H12 N2 S1)2]'
_chemical_formula_weight     411.48
_chemical_melting_point     ?
_symmetry_cell_setting     monoclinic
_symmetry_space_group_name_H-M     'P 21/n'
loop_
    _symmetry_equiv_pos_as_xyz
    'x, y, z'
    '-x+1/2, y+1/2, -z+1/2'
    '-x, -y, -z'
    'x-1/2, -y-1/2, z-1/2'
_cell_length_a     9.4738(14)
_cell_length_b     13.662(2)
_cell_length_c     14.119(2)
_cell_angle_alpha     90.00
_cell_angle_beta     98.314(3)
_cell_angle_gamma     90.00
_cell_volume     1808.2(5)
_cell_formula_units_Z     4
_cell_measurement_reflns_used     2398
_cell_measurement_theta_min     2.63
_cell_measurement_theta_max     23.77
_cell_measurement_temperature     120(2)
_exptl_crystal_description     prism
_exptl_crystal_colour     blue
_exptl_crystal_size_max     0.25
_exptl_crystal_size_mid     0.20
_exptl_crystal_size_min     0.11
_exptl_crystal_density_diffrn     1.512
_exptl_crystal_density_meas     ?
_exptl_crystal_density_method     'not measured'
_exptl_crystal_F_000     856
_exptl_absorpt_coefficient_mu     1.588
_exptl_absorpt_correction_type     multi-scan
_exptl_absorpt_process_details
;
(SADABS; Bruker, 2002)
;
_exptl_absorpt_correction_T_min     0.6923
_exptl_absorpt_correction_T_max     0.8447
_exptl_special_details     ?
_diffrn_ambient_temperature     120(2)
_diffrn_radiation_type     MoK\a
_diffrn_radiation_wavelength     0.71073
_diffrn_radiation_source     'sealed tube'
_diffrn_radiation_monochromator     'graphite'
_diffrn_measurement_device_type     'Bruker SMART CCD area-detector'
_diffrn_measurement_method     '\f and \w scans'
_diffrn_reflns_number     17386
_diffrn_reflns_av_R_equivalents     0.0993
_diffrn_reflns_av_sigmaI/netI     0.1069
_diffrn_reflns_theta_min     2.08
_diffrn_reflns_theta_max     27.88
_diffrn_reflns_theta_full     27.88
_diffrn_measured_fraction_theta_max     0.999
_diffrn_measured_fraction_theta_full     0.999
_diffrn_reflns_limit_h_min     -12
_diffrn_reflns_limit_h_max     12
_diffrn_reflns_limit_k_min     -17
_diffrn_reflns_limit_k_max     16
_diffrn_reflns_limit_l_min     -18
_diffrn_reflns_limit_l_max     18
_diffrn_standards_number     ?
_diffrn_standards_interval_count     ?
_diffrn_standards_interval_time     ?
_diffrn_standards_decay_%     ?
_refine_special_details
;
Refinement of <i>F</i>^2^ against ALL reflections. The weighted <i>R</i>-factor
<i>wR</i> and goodness of fit <i>S</i> are based on <i>F</i>^2^, conventional
<i>R</i>-factors <i>R</i> are based on <i>F</i>, with <i>F</i> set to zero for
negative <i>F</i>^2^. The threshold expression of <i>F</i>^2^ >
\s(<i>F</i>^2^) is used only for calculating <i>R</i>-factors(gt) <i>etc</i>.
and is not relevant to the choice of reflections for refinement.
<i>R</i>-factors based on <i>F</i>^2^ are statistically about twice as large
as those based on <i>F</i>, and <i>R</i>- factors based on ALL data will be
even larger.
;
_reflns_number_total     4304
_reflns_number_gt     2584
_reflns_threshold_expression     I>2sigma(I)
_refine_ls_structure_factor_coef     Fsqd
_refine_ls_matrix_type     full
_refine_ls_R_factor_all     0.0888
_refine_ls_R_factor_gt     0.0472
_refine_ls_wR_factor_gt     0.0816
_refine_ls_wR_factor_ref     0.0912
_refine_ls_goodness_of_fit_ref     0.849
_refine_ls_restrained_S_all     0.849
_refine_ls_number_reflns     4304
_refine_ls_number_parameters     207
_refine_ls_number_restraints     0
_refine_ls_hydrogen_treatment     constr
_refine_ls_weighting_scheme     calc
_refine_ls_weighting_details
                 'calc w=1/[\s^2^(Fo^2^)+(0.0349P)^2^] where P=(Fo^2^+2Fc^2^)/3'
_atom_sites_solution_hydrogens     difmap
_atom_sites_solution_primary     direct
_atom_sites_solution_secondary     difmap
_refine_ls_shift/su_max     0.001
_refine_ls_shift/su_mean     0.000
_refine_diff_density_max     0.521
_refine_diff_density_min     -0.584
_refine_ls_extinction_method     none
_refine_ls_extinction_coef     ?
loop_
    _atom_type_symbol
    _atom_type_description
    _atom_type_scat_dispersion_real
    _atom_type_scat_dispersion_imag
    _atom_type_scat_source
    'C' 'C' 0.0033 0.0016
                         'International Tables Vol C Tables 4.2.6.8 and 6.1.1.4'
    'H' 'H' 0.0000 0.0000
                         'International Tables Vol C Tables 4.2.6.8 and 6.1.1.4'
    'N' 'N' 0.0061 0.0033
                         'International Tables Vol C Tables 4.2.6.8 and 6.1.1.4'
    'S' 'S' 0.1246 0.1234
                         'International Tables Vol C Tables 4.2.6.8 and 6.1.1.4'
    'Cl' 'Cl' 0.1484 0.1585
                         'International Tables Vol C Tables 4.2.6.8 and 6.1.1.4'
    'Cu' 'Cu' 0.3201 1.2651
                         'International Tables Vol C Tables 4.2.6.8 and 6.1.1.4'
_computing_data_collection
;
SMART (Bruker, 2002)
;
_computing_cell_refinement
;
SAINT (Bruker, 2002)
;
_computing_data_reduction
;
SAINT (Bruker, 2002)
;
_computing_structure_solution
;
SHELXTL (Sheldrick, 2008)
;
_computing_structure_refinement
;
SHELXTL (Sheldrick, 2008)
;
_computing_molecular_graphics
;
SHELXTL (Sheldrick, 2008)
;
_computing_publication_material
;
SHELXTL (Sheldrick, 2008) and local programs
;
loop_
    _atom_site_type_symbol
    _atom_site_label
    _atom_site_fract_x
    _atom_site_fract_y
    _atom_site_fract_z
    _atom_site_U_iso_or_equiv
    _atom_site_adp_type
    _atom_site_calc_flag
    _atom_site_refinement_flags
    _atom_site_occupancy
    _atom_site_symmetry_multiplicity
    _atom_site_disorder_assembly
    _atom_site_disorder_group
    Cu Cu1 -0.42892(4) 0.63369(3) 0.67946(3) 0.02856(13) Uani d . 1 1 . .
    Cl Cl1 -0.50281(8) 0.51059(6) 0.76351(6) 0.0275(2) Uani d . 1 1 . .
    S S1 -0.18839(9) 0.64545(9) 0.69146(7) 0.0453(3) Uani d . 1 1 . .
    S S2 -0.57219(9) 0.74573(7) 0.60170(6) 0.0308(2) Uani d . 1 1 . .
    N N1 -0.1745(3) 0.5835(2) 0.5081(2) 0.0312(7) Uani d . 1 1 . .
    N N2 -0.0533(3) 0.71469(19) 0.54686(19) 0.0215(6) Uani d . 1 1 . .
    N N3 -0.4380(3) 0.77570(19) 0.44451(19) 0.0224(6) Uani d . 1 1 . .
    N N4 -0.3860(3) 0.88515(19) 0.55378(19) 0.0246(7) Uani d . 1 1 . .
    C C1 -0.1411(3) 0.6492(2) 0.5796(2) 0.0264(8) Uani d . 1 1 . .
    C C2 -0.2621(4) 0.4972(3) 0.5142(3) 0.0497(12) Uani d . 1 1 . .
    H H2A -0.2016 0.4387 0.5193 0.075 Uiso calc R 1 1 . .
    H H2B -0.3333 0.4926 0.4567 0.075 Uiso calc R 1 1 . .
    H H2C -0.3106 0.5021 0.5709 0.075 Uiso calc R 1 1 . .
    C C3 -0.1069(3) 0.6088(3) 0.4301(3) 0.0325(9) Uani d . 1 1 . .
    C C4 -0.1248(4) 0.5507(3) 0.3408(3) 0.0578(13) Uani d . 1 1 . .
    H H4A -0.0819 0.5860 0.2916 0.087 Uiso calc R 1 1 . .
    H H4B -0.2266 0.5406 0.3187 0.087 Uiso calc R 1 1 . .
    H H4C -0.0776 0.4872 0.3529 0.087 Uiso calc R 1 1 . .
    C C5 -0.0309(3) 0.6901(3) 0.4548(2) 0.0273(8) Uani d . 1 1 . .
    C C6 0.0632(4) 0.7501(3) 0.4023(3) 0.0421(10) Uani d . 1 1 . .
    H H6A 0.0681 0.7205 0.3396 0.063 Uiso calc R 1 1 . .
    H H6B 0.1591 0.7528 0.4391 0.063 Uiso calc R 1 1 . .
    H H6C 0.0244 0.8165 0.3935 0.063 Uiso calc R 1 1 . .
    C C7 0.0058(3) 0.8007(2) 0.5986(3) 0.0301(8) Uani d . 1 1 . .
    H H7A -0.0400 0.8098 0.6559 0.045 Uiso calc R 1 1 . .
    H H7B -0.0113 0.8584 0.5573 0.045 Uiso calc R 1 1 . .
    H H7C 0.1087 0.7918 0.6174 0.045 Uiso calc R 1 1 . .
    C C8 -0.4618(3) 0.8033(2) 0.5325(2) 0.0238(8) Uani d . 1 1 . .
    C C9 -0.5003(4) 0.6902(2) 0.3929(3) 0.0320(9) Uani d . 1 1 . .
    H H9A -0.5329 0.6440 0.4382 0.048 Uiso calc R 1 1 . .
    H H9B -0.4286 0.6586 0.3597 0.048 Uiso calc R 1 1 . .
    H H9C -0.5816 0.7106 0.3460 0.048 Uiso calc R 1 1 . .
    C C10 -0.3462(3) 0.8419(2) 0.4094(2) 0.0229(8) Uani d . 1 1 . .
    C C11 -0.3028(3) 0.8309(3) 0.3134(2) 0.0285(8) Uani d . 1 1 . .
    H H11A -0.2349 0.8828 0.3034 0.043 Uiso calc R 1 1 . .
    H H11B -0.3870 0.8358 0.2644 0.043 Uiso calc R 1 1 . .
    H H11C -0.2576 0.7669 0.3088 0.043 Uiso calc R 1 1 . .
    C C12 -0.3132(3) 0.9106(2) 0.4776(2) 0.0248(8) Uani d . 1 1 . .
    C C13 -0.2251(3) 1.0006(2) 0.4780(3) 0.0314(8) Uani d . 1 1 . .
    H H13A -0.1750 1.0005 0.4220 0.047 Uiso calc R 1 1 . .
    H H13B -0.1553 1.0023 0.5365 0.047 Uiso calc R 1 1 . .
    H H13C -0.2868 1.0583 0.4759 0.047 Uiso calc R 1 1 . .
    C C14 -0.3773(4) 0.9387(3) 0.6430(3) 0.0350(9) Uani d . 1 1 . .
    H H14A -0.4383 0.9969 0.6336 0.052 Uiso calc R 1 1 . .
    H H14B -0.2784 0.9587 0.6638 0.052 Uiso calc R 1 1 . .
    H H14C -0.4095 0.8967 0.6919 0.052 Uiso calc R 1 1 . .
loop_
    _atom_site_aniso_label
    _atom_site_aniso_U_11
    _atom_site_aniso_U_22
    _atom_site_aniso_U_33
    _atom_site_aniso_U_12
    _atom_site_aniso_U_13
    _atom_site_aniso_U_23
    Cu1 0.0284(2) 0.0310(3) 0.0266(2) -0.0035(2) 0.00511(17) 0.0040(2)
    Cl1 0.0260(4) 0.0266(5) 0.0307(5) -0.0004(4) 0.0067(4) 0.0052(4)
    S1 0.0254(5) 0.0805(9) 0.0295(5) -0.0085(5) 0.0023(4) 0.0173(6)
    S2 0.0249(4) 0.0367(6) 0.0314(5) -0.0010(4) 0.0059(4) 0.0092(4)
    N1 0.0220(14) 0.0205(16) 0.049(2) -0.0061(13) -0.0017(14) 0.0012(15)
    N2 0.0190(13) 0.0205(15) 0.0247(16) -0.0006(11) 0.0024(11) -0.0018(12)
    N3 0.0215(14) 0.0216(16) 0.0239(16) -0.0023(12) 0.0021(11) 0.0001(12)
    N4 0.0237(14) 0.0258(17) 0.0246(16) -0.0023(12) 0.0045(12) -0.0019(13)
    C1 0.0163(15) 0.028(2) 0.034(2) -0.0002(14) 0.0005(14) 0.0082(17)
    C2 0.031(2) 0.027(2) 0.087(4) -0.0087(18) -0.008(2) 0.009(2)
    C3 0.0194(17) 0.038(2) 0.039(2) 0.0031(16) 0.0017(16) -0.0098(18)
    C4 0.035(2) 0.073(3) 0.063(3) 0.001(2) 0.000(2) -0.041(3)
    C5 0.0221(17) 0.035(2) 0.025(2) 0.0030(15) 0.0012(14) 0.0000(16)
    C6 0.037(2) 0.062(3) 0.028(2) -0.009(2) 0.0079(17) 0.005(2)
    C7 0.0293(18) 0.026(2) 0.034(2) -0.0014(16) 0.0013(16) -0.0028(17)
    C8 0.0200(16) 0.0241(19) 0.027(2) 0.0005(14) 0.0007(14) 0.0051(15)
    C9 0.034(2) 0.026(2) 0.036(2) -0.0061(16) 0.0028(16) -0.0009(17)
    C10 0.0211(16) 0.023(2) 0.0247(19) 0.0016(14) 0.0031(14) 0.0060(15)
    C11 0.0272(18) 0.033(2) 0.024(2) -0.0006(15) 0.0008(15) 0.0046(16)
    C12 0.0262(17) 0.0231(19) 0.026(2) -0.0001(15) 0.0047(15) 0.0043(16)
    C13 0.0283(18) 0.028(2) 0.037(2) -0.0005(16) 0.0021(16) -0.0017(17)
    C14 0.033(2) 0.042(2) 0.030(2) -0.0038(17) 0.0078(17) -0.0098(18)
_geom_special_details
;
All e.s.d.'s (except the e.s.d. in the dihedral angle between two l.s. planes)
are estimated using the full covariance matrix. The cell e.s.d.'s are taken
into account individually in the estimation of e.s.d.'s in distances, angles
and torsion angles; correlations between e.s.d.'s in cell parameters are only
used when they are defined by crystal symmetry. An approximate (isotropic)
treatment of cell e.s.d.'s is used for estimating e.s.d.'s involving l.s.
planes.
;
loop_
    _geom_bond_atom_site_label_1
    _geom_bond_atom_site_label_2
    _geom_bond_site_symmetry_2
    _geom_bond_distance
    _geom_bond_publ_flag
    Cu1 S2 . 2.2270(10) ?
    Cu1 Cl1 . 2.2287(9) ?
    Cu1 S1 . 2.2662(10) ?
    S1 C1 . 1.704(4) ?
    S2 C8 . 1.721(3) ?
    N1 C1 . 1.354(4) ?
    N1 C3 . 1.395(4) ?
    N1 C2 . 1.451(4) ?
    N2 C1 . 1.348(4) ?
    N2 C5 . 1.388(4) ?
    N2 C7 . 1.452(4) ?
    N3 C8 . 1.349(4) ?
    N3 C10 . 1.395(4) ?
    N3 C9 . 1.456(4) ?
    N4 C8 . 1.339(4) ?
    N4 C12 . 1.402(4) ?
    N4 C14 . 1.449(4) ?
    C2 H2A . 0.9800 ?
    C2 H2B . 0.9800 ?
    C2 H2C . 0.9800 ?
    C3 C5 . 1.342(5) ?
    C3 C4 . 1.479(5) ?
    C4 H4A . 0.9800 ?
    C4 H4B . 0.9800 ?
    C4 H4C . 0.9800 ?
    C5 C6 . 1.486(5) ?
    C6 H6A . 0.9800 ?
    C6 H6B . 0.9800 ?
    C6 H6C . 0.9800 ?
    C7 H7A . 0.9800 ?
    C7 H7B . 0.9800 ?
    C7 H7C . 0.9800 ?
    C9 H9A . 0.9800 ?
    C9 H9B . 0.9800 ?
    C9 H9C . 0.9800 ?
    C10 C12 . 1.349(5) ?
    C10 C11 . 1.480(4) ?
    C11 H11A . 0.9800 ?
    C11 H11B . 0.9800 ?
    C11 H11C . 0.9800 ?
    C12 C13 . 1.486(4) ?
    C13 H13A . 0.9800 ?
    C13 H13B . 0.9800 ?
    C13 H13C . 0.9800 ?
    C14 H14A . 0.9800 ?
    C14 H14B . 0.9800 ?
    C14 H14C . 0.9800 ?
loop_
    _geom_angle_atom_site_label_1
    _geom_angle_atom_site_label_2
    _geom_angle_atom_site_label_3
    _geom_angle_site_symmetry_1
    _geom_angle_site_symmetry_3
    _geom_angle
    _geom_angle_publ_flag
    S2 Cu1 Cl1 . . 124.42(4) ?
    S2 Cu1 S1 . . 121.51(4) ?
    Cl1 Cu1 S1 . . 113.80(4) ?
    C1 S1 Cu1 . . 109.23(11) ?
    C8 S2 Cu1 . . 102.52(11) ?
    C1 N1 C3 . . 109.8(3) ?
    C1 N1 C2 . . 124.6(3) ?
    C3 N1 C2 . . 125.5(3) ?
    C1 N2 C5 . . 110.2(3) ?
    C1 N2 C7 . . 125.3(3) ?
    C5 N2 C7 . . 124.5(3) ?
    C8 N3 C10 . . 110.1(3) ?
    C8 N3 C9 . . 125.1(3) ?
    C10 N3 C9 . . 124.8(3) ?
    C8 N4 C12 . . 110.0(3) ?
    C8 N4 C14 . . 125.3(3) ?
    C12 N4 C14 . . 124.7(3) ?
    N2 C1 N1 . . 105.9(3) ?
    N2 C1 S1 . . 126.6(3) ?
    N1 C1 S1 . . 127.4(3) ?
    N1 C2 H2A . . 109.5 ?
    N1 C2 H2B . . 109.5 ?
    H2A C2 H2B . . 109.5 ?
    N1 C2 H2C . . 109.5 ?
    H2A C2 H2C . . 109.5 ?
    H2B C2 H2C . . 109.5 ?
    C5 C3 N1 . . 106.9(3) ?
    C5 C3 C4 . . 131.0(4) ?
    N1 C3 C4 . . 122.1(3) ?
    C3 C4 H4A . . 109.5 ?
    C3 C4 H4B . . 109.5 ?
    H4A C4 H4B . . 109.5 ?
    C3 C4 H4C . . 109.5 ?
    H4A C4 H4C . . 109.5 ?
    H4B C4 H4C . . 109.5 ?
    C3 C5 N2 . . 107.1(3) ?
    C3 C5 C6 . . 131.7(3) ?
    N2 C5 C6 . . 121.2(3) ?
    C5 C6 H6A . . 109.5 ?
    C5 C6 H6B . . 109.5 ?
    H6A C6 H6B . . 109.5 ?
    C5 C6 H6C . . 109.5 ?
    H6A C6 H6C . . 109.5 ?
    H6B C6 H6C . . 109.5 ?
    N2 C7 H7A . . 109.5 ?
    N2 C7 H7B . . 109.5 ?
    H7A C7 H7B . . 109.5 ?
    N2 C7 H7C . . 109.5 ?
    H7A C7 H7C . . 109.5 ?
    H7B C7 H7C . . 109.5 ?
    N4 C8 N3 . . 106.5(3) ?
    N4 C8 S2 . . 127.2(3) ?
    N3 C8 S2 . . 126.3(3) ?
    N3 C9 H9A . . 109.5 ?
    N3 C9 H9B . . 109.5 ?
    H9A C9 H9B . . 109.5 ?
    N3 C9 H9C . . 109.5 ?
    H9A C9 H9C . . 109.5 ?
    H9B C9 H9C . . 109.5 ?
    C12 C10 N3 . . 106.8(3) ?
    C12 C10 C11 . . 131.2(3) ?
    N3 C10 C11 . . 122.0(3) ?
    C10 C11 H11A . . 109.5 ?
    C10 C11 H11B . . 109.5 ?
    H11A C11 H11B . . 109.5 ?
    C10 C11 H11C . . 109.5 ?
    H11A C11 H11C . . 109.5 ?
    H11B C11 H11C . . 109.5 ?
    C10 C12 N4 . . 106.7(3) ?
    C10 C12 C13 . . 130.6(3) ?
    N4 C12 C13 . . 122.7(3) ?
    C12 C13 H13A . . 109.5 ?
    C12 C13 H13B . . 109.5 ?
    H13A C13 H13B . . 109.5 ?
    C12 C13 H13C . . 109.5 ?
    H13A C13 H13C . . 109.5 ?
    H13B C13 H13C . . 109.5 ?
    N4 C14 H14A . . 109.5 ?
    N4 C14 H14B . . 109.5 ?
    H14A C14 H14B . . 109.5 ?
    N4 C14 H14C . . 109.5 ?
    H14A C14 H14C . . 109.5 ?
    H14B C14 H14C . . 109.5 ?
loop_
    _geom_torsion_atom_site_label_1
    _geom_torsion_atom_site_label_2
    _geom_torsion_atom_site_label_3
    _geom_torsion_atom_site_label_4
    _geom_torsion_site_symmetry_1
    _geom_torsion_site_symmetry_2
    _geom_torsion_site_symmetry_3
    _geom_torsion_site_symmetry_4
    _geom_torsion
    _geom_torsion_publ_flag
    S2 Cu1 S1 C1 . . . . -58.01(14) ?
    Cl1 Cu1 S1 C1 . . . . 127.70(13) ?
    Cl1 Cu1 S2 C8 . . . . -168.08(12) ?
    S1 Cu1 S2 C8 . . . . 18.26(13) ?
    C5 N2 C1 N1 . . . . -0.3(3) ?
    C7 N2 C1 N1 . . . . 177.8(3) ?
    C5 N2 C1 S1 . . . . 175.2(2) ?
    C7 N2 C1 S1 . . . . -6.7(5) ?
    C3 N1 C1 N2 . . . . -0.1(4) ?
    C2 N1 C1 N2 . . . . 177.1(3) ?
    C3 N1 C1 S1 . . . . -175.6(2) ?
    C2 N1 C1 S1 . . . . 1.7(5) ?
    Cu1 S1 C1 N2 . . . . 130.1(3) ?
    Cu1 S1 C1 N1 . . . . -55.3(3) ?
    C1 N1 C3 C5 . . . . 0.5(4) ?
    C2 N1 C3 C5 . . . . -176.7(3) ?
    C1 N1 C3 C4 . . . . -179.4(3) ?
    C2 N1 C3 C4 . . . . 3.4(5) ?
    N1 C3 C5 N2 . . . . -0.6(4) ?
    C4 C3 C5 N2 . . . . 179.2(4) ?
    N1 C3 C5 C6 . . . . 179.4(3) ?
    C4 C3 C5 C6 . . . . -0.7(7) ?
    C1 N2 C5 C3 . . . . 0.6(4) ?
    C7 N2 C5 C3 . . . . -177.5(3) ?
    C1 N2 C5 C6 . . . . -179.5(3) ?
    C7 N2 C5 C6 . . . . 2.5(5) ?
    C12 N4 C8 N3 . . . . 0.4(3) ?
    C14 N4 C8 N3 . . . . -178.3(3) ?
    C12 N4 C8 S2 . . . . -178.0(2) ?
    C14 N4 C8 S2 . . . . 3.3(5) ?
    C10 N3 C8 N4 . . . . -0.4(3) ?
    C9 N3 C8 N4 . . . . -179.6(3) ?
    C10 N3 C8 S2 . . . . 177.9(2) ?
    C9 N3 C8 S2 . . . . -1.2(5) ?
    Cu1 S2 C8 N4 . . . . -94.7(3) ?
    Cu1 S2 C8 N3 . . . . 87.3(3) ?
    C8 N3 C10 C12 . . . . 0.3(4) ?
    C9 N3 C10 C12 . . . . 179.5(3) ?
    C8 N3 C10 C11 . . . . -179.0(3) ?
    C9 N3 C10 C11 . . . . 0.1(5) ?
    N3 C10 C12 N4 . . . . 0.0(3) ?
    C11 C10 C12 N4 . . . . 179.2(3) ?
    N3 C10 C12 C13 . . . . -177.2(3) ?
    C11 C10 C12 C13 . . . . 2.1(6) ?
    C8 N4 C12 C10 . . . . -0.2(4) ?
    C14 N4 C12 C10 . . . . 178.5(3) ?
    C8 N4 C12 C13 . . . . 177.2(3) ?
    C14 N4 C12 C13 . . . . -4.1(5) ?
loop_
    _geom_hbond_atom_site_label_D
    _geom_hbond_atom_site_label_H
    _geom_hbond_atom_site_label_A
    _geom_hbond_site_symmetry_A
    _geom_hbond_distance_DH
    _geom_hbond_distance_HA
    _geom_hbond_distance_DA
    _geom_hbond_angle_DHA
    C2 H2C S1 . 0.98 2.74 3.217(4) 110
    C4 H4B Cl1 3_466 0.98 2.75 3.717(4) 170
    C7 H7A S1 . 0.98 2.73 3.209(3) 110
    C9 H9A S2 . 0.98 2.77 3.211(4) 108
    C11 H11A Cl1 4_675 0.98 2.76 3.721(3) 165
    C14 H14B Cl1 2_456 0.98 2.80 3.782(4) 176
    C14 H14C S2 . 0.98 2.77 3.223(4) 109
data_global
_journal_data_validation_number     ?
_journal_date_recd_electronic     2014-11-03
_journal_date_accepted     2014-11-06
_journal_name_full     'Acta Crystallographica, Section E'
_journal_year     2014
_journal_volume     70
_journal_issue     12
_journal_page_first     m397
_journal_page_last     m398
_journal_paper_category     HM
_journal_paper_doi     10.1107/S1600536814024404
_journal_coeditor_code     ZQ2228
_publ_contact_author_name
;
Dr Ulrich Fl\"orke
;
_publ_contact_author_address
;
Anorganische und Analytische Chemie
Universit\"at Paderborn
Warburgerstrasse 100
D-33098 Paderborn, Germenay
;
_publ_contact_author_email     ulrich.floerke@upb.de
_publ_contact_author_fax
;
+49 5251 60 3423
;
_publ_contact_author_phone
;
+49 5251 60 2496
;
_publ_section_title
;\
Crystal structure of
bis[1,3,4,5-tetramethyl-1<i>H</i>-imidazole-2(3<i>H</i>)-thione-\k<i>S</i>]\
chloridocopper(I)
;
_publ_section_title_footnote     .
loop_
    _publ_author_name
    _publ_author_footnote
    _publ_author_address
    'Fl\"orke, Ulrich' ?
;
Department Chemie
Fakult\"at f\"ur Naturwissenschaften
Universit\"at Paderborn
Warburgerstrasse 100
D-33098 Paderborn, Germany
;
    'Ahmida, Aziza' ?
;
Department Chemie
Fakult\"at f\"ur Naturwissenschaften
Universit\"at Paderborn
Warburgerstrasse 100
D-33098 Paderborn, Germany
;
    'Egold, Hans' ?
;
Department Chemie
Fakult\"at f\"ur Naturwissenschaften
Universit\"at Paderborn
Warburgerstrasse 100
D-33098 Paderborn, Germany
;
    'Henkel, Gerald' ?
;
Department Chemie
Fakult\"at f\"ur Naturwissenschaften
Universit\"at Paderborn
Warburgerstrasse 100
D-33098 Paderborn, Germany
;
_publ_section_synopsis
;
A chloridocopper(I) complex of
1,3,4,5-tetramethyl-1<i>H</i>-imidazole-2(3<i>H</i>)-thione shows a slightly
distorted trigonal--planar coordination geometry of the Cu atom. The two
Cu---S bonds are significantly different from each other. The conformation of
the two imidazolethione groups is <i>trans</i> relative to the Cl ligand.
;
