# Supplementary material for: Crystal structure of bis­[1,3,4,5-tetra­methyl-1H-imidazole-2(3H)-thione-κS]chlorido­copper(I)
Source: Acta Crystallogr Sect E Struct Rep Online. 2014 Nov 15;70(Pt 12):m397–8. doi: 10.1107/S1600536814024404 (PMC4257435; doi:10.1107/S1600536814024404)
Supplement: Supplementary file 2 [file e-70-0m397-Isup2.hkl]

# 
# h,k,l, Fc-squared, Fo-squared, sigma(Fo-squared) and status flag 
# 
data_I
_shelx_title ' C14 H24 Cl Cu N4 S2 in P2(1)/n' 
_shelx_refln_list_code          4 
_shelx_F_calc_maximum      264.51 
_exptl_crystal_F_000       856.00 
_reflns_d_resolution_high  0.7600 
 
loop_ 
 _symmetry_equiv_pos_as_xyz 
 'x, y, z' 
 '-x+1/2, y+1/2, -z+1/2' 
 '-x, -y, -z' 
 'x-1/2, -y-1/2, z-1/2' 
 
_cell_length_a     9.4738 
_cell_length_b    13.6615 
_cell_length_c    14.1194 
_cell_angle_alpha  90.000 
_cell_angle_beta   98.314 
_cell_angle_gamma  90.000 
 
_shelx_F_squared_multiplier     1.000 
 
loop_ 
 _refln_index_h 
 _refln_index_k 
 _refln_index_l 
 _refln_F_squared_calc 
 _refln_F_squared_meas 
 _refln_F_squared_sigma 
 _refln_observed_status 
   2   0   0    25787.56    28777.90    236.66 o 
   4   0   0       84.66      109.46     30.21 o 
   6   0   0      566.89      523.54    102.08 o 
   8   0   0     2964.87     2698.10    133.09 o 
  10   0   0      151.81      160.51     72.82 o 
  12   0   0      428.92      381.00    106.85 o 
   1   1   0      511.71      631.55     17.93 o 
   2   1   0      803.79      769.22     26.96 o 
   3   1   0    26444.76    28995.29    175.71 o 
   4   1   0     3133.19     2905.13     64.01 o 
   5   1   0      189.75      156.55     31.77 o 
   6   1   0        4.52       16.52     24.28 o 
   7   1   0      250.78      210.28     43.96 o 
   8   1   0       46.58       20.21     36.20 o 
   9   1   0      208.27      200.55     48.32 o 
  10   1   0        6.25       -0.35     45.07 o 
  11   1   0       57.27       25.48     54.99 o 
  12   1   0      136.88      260.95     71.50 o 
   0   2   0     4890.83     5423.82    118.43 o 
   1   2   0     4736.97     5180.53     92.23 o 
   2   2   0    14096.20    15351.74    106.86 o 
   3   2   0     6410.49     6573.39     81.75 o 
   4   2   0      411.20      451.78     32.77 o 
   5   2   0     1799.32     1799.72     59.44 o 
   6   2   0     2340.16     2052.99     69.34 o 
   7   2   0      440.21      489.60     50.27 o 
   8   2   0     4661.44     4406.51    159.65 o 
   9   2   0     1242.19     1311.84     82.30 o 
  10   2   0      620.92      692.61     74.44 o 
  11   2   0      315.30      328.14     65.36 o 
  12   2   0       30.68        5.31     69.65 o 
   1   3   0     1560.96     1709.51     33.33 o 
   2   3   0     2071.39     2188.24     42.82 o 
   3   3   0     3651.95     3591.01     62.25 o 
   4   3   0     6764.77     6532.39    122.34 o 
   5   3   0     9337.34     8990.93    123.21 o 
   6   3   0      173.62      164.89     33.74 o 
   7   3   0     1591.25     1624.79     70.85 o 
   8   3   0      580.42      581.81     65.32 o 
   9   3   0      460.62      427.77     59.48 o 
  10   3   0      421.46      496.11     67.77 o 
  11   3   0        7.10       65.04     62.88 o 
  12   3   0      271.45      276.72     90.95 o 
   0   4   0      254.24      240.06     26.69 o 
   1   4   0       40.10       17.95     11.35 o 
   2   4   0     3585.56     3841.04     66.29 o 
   3   4   0      118.66      146.34     20.65 o 
   4   4   0     9184.54     9173.53    112.42 o 
   5   4   0      210.08      249.09     32.81 o 
   6   4   0      116.81       94.90     29.60 o 
   7   4   0       43.06       50.94     31.81 o 
   8   4   0     1875.53     1830.44     93.03 o 
   9   4   0       10.67      -10.10     40.42 o 
  10   4   0        8.34       21.76     53.21 o 
  11   4   0       23.72       -0.66     69.44 o 
  12   4   0       52.29      103.13     84.98 o 
   1   5   0      910.81      926.49     32.57 o 
   2   5   0     4087.64     3963.44     89.69 o 
   3   5   0      457.30      576.81     41.68 o 
   4   5   0     9094.28     8396.86    153.79 o 
   5   5   0     3508.84     3291.26     78.60 o 
   6   5   0      195.03      206.27     35.70 o 
   7   5   0     3037.50     2895.68     89.57 o 
   8   5   0      309.59      319.18     56.27 o 
   9   5   0     2281.54     2199.09    110.33 o 
  10   5   0      700.62      659.37     96.07 o 
  11   5   0      612.77      713.17    106.67 o 
   0   6   0     4210.39     4230.19    205.26 o 
   1   6   0     2929.95     2853.07     59.15 o 
   2   6   0       39.52       31.23     22.72 o 
   3   6   0     4164.20     3995.36     82.04 o 
   4   6   0     4764.76     4579.60     83.03 o 
   5   6   0     1742.09     1682.08     61.11 o 
   6   6   0     2351.01     2189.17     74.16 o 
   7   6   0       88.57       84.74     36.52 o 
   8   6   0      763.24      785.32     90.00 o 
   9   6   0     1086.79     1275.78    114.02 o 
  10   6   0      163.95      106.76     67.89 o 
  11   6   0      355.99      326.03     90.43 o 
   1   7   0    11471.99    11420.52    175.85 o 
   2   7   0       20.75       15.30     21.33 o 
   3   7   0     3277.31     3064.00    113.65 o 
   4   7   0      131.89      139.63     32.01 o 
   5   7   0      192.15      199.46     32.42 o 
   6   7   0        0.20      -18.68     38.02 o 
   7   7   0     1043.45     1188.80     98.91 o 
   8   7   0        0.37      -40.73     50.76 o 
   9   7   0       32.72       50.81     59.69 o 
  10   7   0       31.43       -5.84     65.65 o 
  11   7   0        9.11      -16.25     75.72 o 
   0   8   0    13493.57    12661.61    186.57 o 
   1   8   0      660.99      610.87     38.44 o 
   2   8   0     1734.01     1543.58     80.59 o 
   3   8   0      768.50      798.49     66.24 o 
   4   8   0       39.44       50.49     38.82 o 
   5   8   0      311.42      330.72     59.86 o 
   6   8   0     3085.25     2982.34    125.39 o 
   7   8   0       21.32       32.38     47.81 o 
   8   8   0      775.55      896.94     98.58 o 
   9   8   0      291.79      335.56     79.31 o 
  10   8   0       17.51       54.72     69.23 o 
  11   8   0       31.17        0.58     74.03 o 
   1   9   0     1214.38     1131.76     51.28 o 
   2   9   0      281.51      301.87     53.05 o 
   3   9   0       35.85       78.73     37.96 o 
   4   9   0     1807.87     1759.58     97.88 o 
   5   9   0      876.83     1022.61     87.87 o 
   6   9   0       19.45       34.59     44.04 o 
   7   9   0       64.61       36.07     52.45 o 
   8   9   0       22.48       16.75     58.59 o 
   9   9   0      189.31      166.91     71.11 o 
  10   9   0       84.56      116.15     77.66 o 
   0  10   0       53.33       30.18     37.63 o 
   1  10   0      450.54      453.25     42.16 o 
   2  10   0      128.82      162.19     45.96 o 
   3  10   0      729.90      471.47    186.98 o 
   4  10   0     2963.44     2809.36    118.03 o 
   5  10   0      171.05      155.85     52.40 o 
   6  10   0     1293.02     1356.89    107.64 o 
   7  10   0        7.64       14.08     55.46 o 
   8  10   0     1804.53     2067.25    137.27 o 
   9  10   0      270.35      238.72     76.81 o 
  10  10   0      258.61      251.53     91.01 o 
   1  11   0      180.08      177.58     38.77 o 
   2  11   0      391.54      456.46     63.07 o 
   3  11   0       25.58       -0.91     46.79 o 
   4  11   0      194.34      195.20     57.48 o 
   5  11   0     1270.77     1398.71    105.36 o 
   6  11   0       22.47       10.58     51.75 o 
   7  11   0     1430.45     1447.63    127.79 o 
   8  11   0       93.70      144.86     72.00 o 
   9  11   0      730.29      813.06    111.61 o 
   0  12   0       86.73      102.92     62.19 o 
   1  12   0      321.83      396.14     69.95 o 
   2  12   0      760.37      805.27     77.90 o 
   3  12   0       77.12       69.85     50.45 o 
   4  12   0      292.07      304.70     65.02 o 
   5  12   0       51.64      119.17     58.88 o 
   6  12   0      555.47      609.40     87.54 o 
   7  12   0       75.86       54.23     64.16 o 
   8  12   0       49.57       -8.75     69.75 o 
   9  12   0       31.09      -17.41     78.52 o 
   1  13   0       33.49       40.09     54.73 o 
   2  13   0      779.28      839.64    101.10 o 
   3  13   0      477.30      577.97     78.69 o 
   4  13   0     2300.39     1894.60    526.54 o 
   5  13   0        6.89       29.46     57.76 o 
   6  13   0       67.43      119.25     69.21 o 
   7  13   0        1.03       13.35     66.60 o 
   8  13   0      118.66      149.54     81.26 o 
   0  14   0     1150.24     1193.29    228.47 o 
   1  14   0      201.95       83.55     95.01 o 
   2  14   0       31.27       31.58     84.11 o 
   3  14   0      483.81      615.69    102.37 o 
   4  14   0      170.11      193.25     69.22 o 
   5  14   0      339.33      341.03     91.20 o 
   6  14   0       33.95       17.23     66.86 o 
   7  14   0        9.03       47.51     75.97 o 
   1  15   0     1042.11     1035.71    163.04 o 
   2  15   0        0.01      -20.85    164.02 o 
   3  15   0       46.53       88.59     95.01 o 
   4  15   0      122.41      106.80     83.58 o 
   5  15   0       16.72       52.32     77.95 o 
   6  15   0       13.01      -23.69     82.34 o 
   0  16   0      824.64      739.74    206.42 o 
   1  16   0      286.24      188.79    117.45 o 
   2  16   0      567.15      544.12    145.86 o 
   3  16   0      354.36      336.90    118.21 o 
   4  16   0      112.75      174.96    112.97 o 
   5  16   0       56.38       76.29    110.09 o 
   1  17   0       49.57       92.42    110.54 o 
   2  17   0       20.97       15.35    106.18 o 
   3  17   0       14.07      -53.18    109.76 o 
   4  17   0      183.56      160.76    125.75 o 
 -11   0   1      124.01      159.03     78.76 o 
  -9   0   1     2188.34     2257.83    131.04 o 
  -7   0   1      788.00      974.14     86.70 o 
  -5   0   1      688.57      705.48     60.45 o 
  -3   0   1     5866.10     5893.84    105.54 o 
  -1   0   1    10095.37    11983.00    180.48 o 
   1   0   1        1.85        6.78      6.68 o 
   3   0   1     1483.17     1498.02     95.35 o 
   5   0   1     6229.18     5537.64    140.35 o 
   7   0   1     3474.99     3298.94    133.50 o 
   9   0   1      191.09      232.90     71.55 o 
  11   0   1      213.58      254.72     91.25 o 
 -12   1   1       78.81      120.71     65.38 o 
 -11   1   1      153.10      206.58     61.48 o 
 -10   1   1      423.76      401.53     61.33 o 
  -9   1   1      476.34      454.61     58.51 o 
  -8   1   1      884.99      913.11     67.54 o 
  -7   1   1     4793.25     4765.15    123.40 o 
  -6   1   1       97.20      160.11     30.49 o 
  -5   1   1     7358.84     6968.09    158.86 o 
  -4   1   1     2885.69     2381.47    374.78 o 
  -3   1   1       97.31      103.04     17.54 o 
  -2   1   1     1986.45     2143.20     38.18 o 
  -1   1   1     1362.65     1349.38     25.74 o 
   0   1   1     1527.57     1549.60    205.75 o 
   1   1   1    26879.08    31809.88    694.87 o 
   2   1   1      450.01      527.81     25.96 o 
   3   1   1     9208.07     9592.49    102.05 o 
   4   1   1     5019.19     4894.25     83.78 o 
   5   1   1     7381.46     7181.25    112.48 o 
   6   1   1      325.08      305.76     40.44 o 
   7   1   1      361.65      357.23     45.60 o 
   8   1   1        0.43      -14.32     34.61 o 
   9   1   1       45.28       85.36     47.10 o 
  10   1   1       75.00       90.44     49.40 o 
  11   1   1        1.78      -18.24     53.87 o 
  12   1   1      434.12      541.37     81.80 o 
 -12   2   1      681.27      617.88    131.32 o 
 -11   2   1      152.86      109.52     56.41 o 
 -10   2   1      146.32      142.87     48.66 o 
  -9   2   1        3.22       23.11     37.80 o 
  -8   2   1     2089.42     1806.55    149.29 o 
  -7   2   1      118.11      153.88     35.91 o 
  -6   2   1      836.55      913.10     52.65 o 
  -5   2   1      355.79      314.35     37.41 o 
  -4   2   1     2999.09     2982.01     62.90 o 
  -3   2   1       61.26       64.96     15.91 o 
  -2   2   1     9768.68    10185.38     93.74 o 
  -1   2   1     1091.50     1266.53     37.35 o 
   0   2   1    17869.55    17941.80   2592.07 o 
   1   2   1     1235.59     1408.56     72.10 o 
   2   2   1    13029.73    14644.64    111.73 o 
   3   2   1        6.89       22.88     15.40 o 
   4   2   1     1685.36     1699.79     53.10 o 
   5   2   1      122.82      141.08     28.40 o 
   6   2   1      226.39      231.73     37.20 o 
   7   2   1      727.84      745.80     63.71 o 
   8   2   1     6599.01     6440.72    138.14 o 
   9   2   1      198.15      234.68     57.87 o 
  10   2   1      142.98      150.63     52.09 o 
  11   2   1       11.35      -18.10     54.32 o 
  12   2   1        7.27       74.83     73.44 o 
 -12   3   1      167.12      142.53     83.28 o 
 -11   3   1       41.62       60.45     61.97 o 
 -10   3   1       55.98       49.59     48.07 o 
  -9   3   1     1459.64     1507.73     85.69 o 
  -8   3   1      756.84      777.34     63.00 o 
  -7   3   1      102.11      109.98     32.52 o 
  -6   3   1        3.72        2.93     26.24 o 
  -5   3   1      119.85       73.28     24.99 o 
  -4   3   1     5763.86     5279.87     82.37 o 
  -3   3   1     1857.84     1964.76     45.06 o 
  -2   3   1     4482.40     4919.49     88.06 o 
  -1   3   1     1542.03     1678.40     48.42 o 
   0   3   1     2381.39     2552.33     41.79 o 
   1   3   1    26045.20    22237.98   5052.69 o 
   2   3   1       45.25       51.74     16.68 o 
   3   3   1     6297.32     6909.83     89.95 o 
   4   3   1     5730.97     5555.19     90.99 o 
   5   3   1     1550.19     1649.94     65.14 o 
   6   3   1      651.75      653.38     50.80 o 
   7   3   1       63.67       81.26     33.98 o 
   8   3   1       68.51       90.56     39.49 o 
   9   3   1      182.32      153.18     54.09 o 
  10   3   1      185.51      203.02     55.12 o 
  11   3   1       71.20       55.40     62.65 o 
  12   3   1      218.96      248.20     79.07 o 
 -12   4   1      194.96      258.68     92.59 o 
 -11   4   1      516.32      516.87     93.93 o 
 -10   4   1        4.17        2.96     52.18 o 
  -9   4   1      988.00     1132.79     78.25 o 
  -8   4   1       54.15       76.70     36.31 o 
  -7   4   1      189.63      201.89     38.46 o 
  -6   4   1      101.41       87.81     32.71 o 
  -5   4   1     1949.06     1896.93     59.85 o 
  -4   4   1      229.43      240.26     25.95 o 
  -3   4   1     8897.83     8126.14    122.40 o 
  -2   4   1     1659.63     1625.64     58.27 o 
  -1   4   1     8536.62     8985.25    145.67 o 
   0   4   1     4038.86     4059.71     53.97 o 
   1   4   1     2972.96     3158.12     52.26 o 
   2   4   1     2339.15     2434.82     53.31 o 
   3   4   1     5160.03     5208.75     81.03 o 
   4   4   1     4953.09     5016.64    107.43 o 
   5   4   1     2454.31     2319.78     70.01 o 
   6   4   1     2014.79     1885.25     70.49 o 
   7   4   1      190.58      242.28     43.35 o 
   8   4   1     1439.40     1428.33     79.77 o 
   9   4   1     1442.61     1522.37     90.05 o 
  10   4   1      100.45       82.62     59.16 o 
  11   4   1      199.95      201.27     72.83 o 
 -11   5   1       29.35      -41.99     70.18 o 
 -10   5   1       37.15       62.57     62.62 o 
  -9   5   1       14.08        8.44     46.90 o 
  -8   5   1      293.47      293.24     52.42 o 
  -7   5   1     1073.06     1052.26     62.17 o 
  -6   5   1      152.51      140.03     38.01 o 
  -5   5   1     5501.29     5189.50    124.31 o 
  -4   5   1     1560.74     1424.54     56.49 o 
  -3   5   1       19.82       -1.72     22.48 o 
  -2   5   1      848.75      828.46     49.06 o 
  -1   5   1     4647.46     3599.96   1217.03 o 
   0   5   1      579.56      590.35     27.89 o 
   1   5   1     1362.34     1311.22     39.23 o 
   2   5   1      174.20      172.23     22.22 o 
   3   5   1     9997.31     9365.37    111.34 o 
   4   5   1     2119.53     2087.13     61.63 o 
   5   5   1      630.12      655.95     47.23 o 
   6   5   1      127.41      148.35     34.95 o 
   7   5   1      637.61      613.47     54.90 o 
   8   5   1        6.83       16.24     39.05 o 
   9   5   1      881.23      890.83     87.96 o 
  10   5   1       75.93       97.83     69.86 o 
  11   5   1      503.66      766.60    111.46 o 
 -11   6   1      171.10      184.18     80.06 o 
 -10   6   1       13.91       27.14     63.76 o 
  -9   6   1      610.89      655.46     90.22 o 
  -8   6   1     1482.62     1437.08    110.34 o 
  -7   6   1      259.30      225.47     46.42 o 
  -6   6   1     3490.00     3346.97     98.98 o 
  -5   6   1      675.00      601.94     50.28 o 
  -4   6   1     7786.33     7760.58    155.79 o 
  -3   6   1      568.33      594.24     53.75 o 
  -2   6   1      140.00      117.78     29.02 o 
  -1   6   1       52.30       50.52     24.50 o 
   0   6   1     8948.01     9104.04     96.02 o 
   1   6   1     1466.01     1470.39     47.33 o 
   2   6   1     1684.46     1560.49    215.27 o 
   3   6   1      897.19      904.81     49.81 o 
   4   6   1     1868.58     2054.42     63.15 o 
   5   6   1      241.74      249.43     35.72 o 
   6   6   1      104.03      123.37     35.58 o 
   7   6   1       63.92       97.58     37.79 o 
   8   6   1      674.14      773.42     78.25 o 
   9   6   1      305.08      306.99     73.71 o 
  10   6   1      113.77      195.02     77.74 o 
  11   6   1       95.76       42.78     77.25 o 
 -11   7   1        9.66       34.67     74.05 o 
 -10   7   1      268.14      283.55     78.80 o 
  -9   7   1       58.08       83.88     58.95 o 
  -8   7   1      531.32      569.40     80.33 o 
  -7   7   1      598.70      563.68     76.35 o 
  -6   7   1       96.02       86.63     47.79 o 
  -5   7   1       87.96      110.68     43.49 o 
  -4   7   1     3989.74     3912.43    119.48 o 
  -3   7   1        9.22       -5.49     27.02 o 
  -2   7   1     1862.09     1900.11     75.95 o 
  -1   7   1     1359.35     1112.64     58.85 o 
   0   7   1      877.26      855.01     38.90 o 
   1   7   1     2002.65     2068.24     55.63 o 
   2   7   1      479.26      433.10     39.09 o 
   3   7   1      530.11      589.49     39.38 o 
   4   7   1     4494.03     4426.07     90.29 o 
   5   7   1     1734.70     1605.82     63.54 o 
   6   7   1      481.79      482.95     48.41 o 
   7   7   1     2112.49     2101.90    114.13 o 
   8   7   1        4.20      -15.17     53.50 o 
   9   7   1      283.28      301.95     75.66 o 
  10   7   1      188.06      112.37     69.97 o 
  11   7   1       84.93       94.56     79.19 o 
 -11   8   1       29.66       53.56     76.34 o 
 -10   8   1      430.17      338.80     85.12 o 
  -9   8   1      862.78      862.04    102.05 o 
  -8   8   1       10.35        3.66     51.66 o 
  -7   8   1      302.90      284.41     64.55 o 
  -6   8   1       58.68       16.54     46.53 o 
  -5   8   1      227.88      242.70     58.03 o 
  -4   8   1      848.01      874.86     75.90 o 
  -3   8   1     1866.22     1748.54     84.00 o 
  -2   8   1      236.46      218.53    104.89 o 
  -1   8   1     4703.70     4401.07    110.22 o 
   0   8   1     4679.45     4811.63     83.10 o 
   1   8   1       86.28       85.42     23.90 o 
   2   8   1     1945.36     1991.34     59.97 o 
   3   8   1      259.95      272.23     33.50 o 
   4   8   1     1711.56     1634.13     62.70 o 
   5   8   1     1717.87     1752.01     96.99 o 
   6   8   1     1253.65     1281.75     97.98 o 
   7   8   1      959.00     1139.92    102.07 o 
   8   8   1       70.43      102.91     60.10 o 
   9   8   1        6.95       85.93     64.64 o 
  10   8   1        8.17       66.67     69.01 o 
 -10   9   1       94.25      127.82     74.77 o 
  -9   9   1       18.10       34.38     61.93 o 
  -8   9   1      207.77      226.80     69.07 o 
  -7   9   1      150.00      178.22     61.35 o 
  -6   9   1      121.68       91.65     53.64 o 
  -5   9   1       95.55      121.90     54.24 o 
  -4   9   1       15.31       14.24     42.73 o 
  -3   9   1     2720.74     2555.93    103.82 o 
  -2   9   1       53.95       72.23     40.72 o 
  -1   9   1     6724.96     6664.65    142.39 o 
   0   9   1       10.67       12.82     22.74 o 
   1   9   1     4549.33     4374.31     87.96 o 
   2   9   1       36.72       34.83     25.76 o 
   3   9   1     2019.13     1711.76    198.26 o 
   4   9   1      180.66      167.75     49.48 o 
   5   9   1     1124.31     1254.13    111.27 o 
   6   9   1      119.39      158.41     54.70 o 
   7   9   1     1303.45     1175.62    106.88 o 
   8   9   1        2.67      -12.43     58.26 o 
   9   9   1       10.27      -22.80     65.37 o 
  10   9   1        3.68       62.91     73.70 o 
 -10  10   1       31.85       26.47     76.77 o 
  -9  10   1      129.38      157.65     73.89 o 
  -8  10   1      172.45      180.08     69.01 o 
  -7  10   1       37.68       43.34     57.15 o 
  -6  10   1      329.09      306.20     69.29 o 
  -5  10   1       36.02      -16.55     45.89 o 
  -4  10   1      337.77      289.65     61.94 o 
  -3  10   1      343.97      416.69     63.05 o 
  -2  10   1     1784.42     1761.03     89.51 o 
  -1  10   1     1760.93     1733.39     69.70 o 
   0  10   1     3924.28     3833.33     86.37 o 
   1  10   1      125.74       98.41     30.12 o 
   2  10   1     3037.14     3110.52     91.52 o 
   3  10   1       23.20      -11.80     35.81 o 
   4  10   1        2.94      -25.57     43.27 o 
   5  10   1      304.21      412.60     68.86 o 
   6  10   1       61.13       50.00     51.90 o 
   7  10   1      573.11      644.11     85.25 o 
   8  10   1       51.47       36.37     64.86 o 
   9  10   1        0.94       55.54     72.11 o 
  10  10   1       21.48       23.25     77.11 o 
  -9  11   1      324.26      280.20     82.39 o 
  -8  11   1      428.13      401.23     86.89 o 
  -7  11   1      179.31      159.67     68.33 o 
  -6  11   1        4.91       32.55     55.78 o 
  -5  11   1      122.03      101.49     57.73 o 
  -4  11   1     1309.17     1394.03    103.01 o 
  -3  11   1     1486.41     1160.19    520.83 o 
  -2  11   1      742.14      740.70     74.83 o 
  -1  11   1       69.66       84.44     42.71 o 
   0  11   1      640.31      755.08     58.30 o 
   1  11   1      214.53      242.21     41.14 o 
   2  11   1      115.78      148.41     48.23 o 
   3  11   1      885.62      890.39     91.68 o 
   4  11   1     2102.34     2089.11    109.24 o 
   5  11   1     2229.08     2415.02    122.07 o 
   6  11   1      286.94      298.41     69.96 o 
   7  11   1       44.44       56.35     59.87 o 
   8  11   1       65.19      103.49     73.87 o 
   9  11   1        0.51       26.11     70.80 o 
  -9  12   1      162.48      184.00     82.37 o 
  -8  12   1      447.14      505.41     93.56 o 
  -7  12   1       13.83      -12.92     60.72 o 
  -6  12   1      484.92      562.58     88.73 o 
  -5  12   1      320.30      315.59     74.45 o 
  -4  12   1      421.89      440.11     77.39 o 
  -3  12   1     1024.29     1167.72     95.55 o 
  -2  12   1       17.79       55.75     45.25 o 
  -1  12   1      516.24      523.15     67.63 o 
   0  12   1      815.42      877.65     89.31 o 
   1  12   1      432.55      373.49     66.28 o 
   2  12   1        7.02       52.56     44.27 o 
   3  12   1     1090.22     1122.51    101.39 o 
   4  12   1       17.69        2.29     49.91 o 
   5  12   1      532.67      554.57     82.55 o 
   6  12   1      178.29      167.87     66.91 o 
   7  12   1       11.43       18.43     62.79 o 
   8  12   1      706.76      752.35    102.74 o 
   9  12   1      216.78      178.85     86.44 o 
  -8  13   1        8.45       25.37     73.42 o 
  -7  13   1      353.24      372.73     87.07 o 
  -6  13   1        6.15       29.43     64.00 o 
  -5  13   1     2207.16     2535.84    157.90 o 
  -4  13   1       13.49      -32.89     55.57 o 
  -3  13   1     2038.05     1931.12    116.68 o 
  -2  13   1       80.74       71.94     53.68 o 
  -1  13   1       65.36       84.58     57.55 o 
   0  13   1       14.24      -10.13     64.76 o 
   1  13   1      161.71      220.91     90.90 o 
   2  13   1       26.70       44.65     57.91 o 
   3  13   1      361.79      304.27     68.13 o 
   4  13   1        5.00       12.09     54.44 o 
   5  13   1        7.66       46.50     60.13 o 
   6  13   1        0.50        9.50     62.04 o 
   7  13   1      446.55      497.87     91.89 o 
   8  13   1        9.03       11.52     77.95 o 
  -7  14   1        6.33      -15.71     73.71 o 
  -6  14   1      981.22     1096.63    116.63 o 
  -5  14   1       59.49       48.78     82.27 o 
  -4  14   1      169.54       89.39     65.03 o 
  -3  14   1      658.31      704.81    104.46 o 
  -2  14   1      493.96      499.74     91.42 o 
  -1  14   1      161.92      147.41     87.91 o 
   0  14   1      269.72      240.81     99.92 o 
   1  14   1      602.51      523.10    119.57 o 
   2  14   1       97.49      232.89    101.51 o 
   3  14   1      256.87      242.99     82.78 o 
   4  14   1      329.26      369.67     90.66 o 
   5  14   1      274.75      191.96     71.87 o 
   6  14   1      396.12      452.66     90.73 o 
   7  14   1       26.78        3.67     74.65 o 
  -6  15   1        5.57      -48.90     83.90 o 
  -5  15   1      188.31      168.07     93.57 o 
  -4  15   1      433.20      304.30     95.23 o 
  -3  15   1      125.24       97.25     76.21 o 
  -2  15   1      122.54      173.09     93.54 o 
  -1  15   1      153.34       48.71     81.14 o 
   0  15   1      111.91       95.39     87.97 o 
   1  15   1      133.59       72.85     89.93 o 
   2  15   1      119.59      132.15     98.93 o 
   3  15   1      700.12      805.73    146.50 o 
   4  15   1      667.30      660.10    113.03 o 
   5  15   1      344.42      340.06    100.25 o 
   6  15   1       80.12       59.02     89.29 o 
  -5  16   1       65.97      100.94     89.63 o 
  -4  16   1       90.37      133.63    116.28 o 
  -3  16   1      134.01      138.86    106.45 o 
  -2  16   1      100.09       -0.77     95.11 o 
  -1  16   1      301.77      255.77    120.27 o 
   0  16   1      588.64      634.86    142.30 o 
   1  16   1       65.66       40.63     95.97 o 
   2  16   1      514.22      535.10    135.90 o 
   3  16   1       21.88       34.70     96.65 o 
   4  16   1      223.54      175.92    112.91 o 
   5  16   1      131.44      101.25    109.30 o 
  -4  17   1        0.24       -4.93    110.01 o 
  -3  17   1      190.63       95.19    108.75 o 
  -2  17   1        2.99      -61.53     98.93 o 
  -1  17   1     1182.42     1243.20    188.34 o 
   0  17   1        9.05       59.54     99.83 o 
   1  17   1      628.68      534.14    143.44 o 
   2  17   1       11.84       53.37    109.55 o 
   3  17   1       66.66       31.15    109.42 o 
 -12   0   2      181.29      293.93     98.51 o 
 -10   0   2      126.79      150.61     71.64 o 
  -8   0   2       90.77       88.83     54.25 o 
  -6   0   2     1657.57     1704.22     88.68 o 
  -4   0   2     2069.14     1971.79     74.23 o 
  -2   0   2     1582.42     1551.44    353.28 o 
   0   0   2     2955.55     3139.74     70.11 o 
   2   0   2     1873.26     1550.32    663.51 o 
   4   0   2     6155.62     6088.91    136.56 o 
   6   0   2      222.08      346.54     60.97 o 
   8   0   2      409.82      496.84     81.91 o 
  10   0   2     2565.55     2604.49    158.78 o 
  12   0   2      357.99      318.12    109.58 o 
 -12   1   2       20.37       20.73     68.57 o 
 -11   1   2     1214.07     1276.15     95.24 o 
 -10   1   2      160.10      154.18     52.19 o 
  -9   1   2      565.75      595.59     63.37 o 
  -8   1   2     2566.40     2454.64     89.64 o 
  -7   1   2      136.99       95.49     30.91 o 
  -6   1   2     1425.23     1189.75    188.63 o 
  -5   1   2      932.01      820.50     84.92 o 
  -4   1   2     1296.74     1208.06     42.83 o 
  -3   1   2     4577.53     5005.56     69.08 o 
  -2   1   2     5147.43     5589.99     61.78 o 
  -1   1   2     6471.50     7428.32     95.83 o 
   0   1   2     9641.89    11487.50    190.58 o 
   1   1   2    25067.61    30140.45    502.78 o 
   2   1   2      261.88      190.04     68.87 o 
   3   1   2     2990.57     2823.90     60.09 o 
   4   1   2     6563.13     6307.43     98.42 o 
   5   1   2      522.77      582.74     44.29 o 
   6   1   2     2210.18     2140.66     74.75 o 
   7   1   2     1707.08     1539.95     71.80 o 
   8   1   2      915.67      896.71     69.24 o 
   9   1   2      500.14      514.52     69.65 o 
  10   1   2       51.33       51.84     56.81 o 
  11   1   2        2.88       13.17     56.98 o 
  12   1   2      446.18      527.65     84.22 o 
 -12   2   2      403.20      417.81     85.47 o 
 -11   2   2       94.04       73.21     64.00 o 
 -10   2   2      316.07      314.18     58.24 o 
  -9   2   2     2084.45     2162.60     93.37 o 
  -8   2   2      880.42      797.24     63.95 o 
  -7   2   2      876.36      997.16     60.66 o 
  -6   2   2       89.55      117.49     29.05 o 
  -5   2   2      261.97      340.08     32.74 o 
  -4   2   2       20.89       31.70     15.95 o 
  -3   2   2     6548.11     6523.87    100.84 o 
  -2   2   2     4014.01     4177.06     62.01 o 
  -1   2   2    12231.82    13664.74    144.27 o 
   0   2   2     4532.24     5246.00     74.42 o 
   1   2   2       80.40       83.09     13.87 o 
   2   2   2    69963.05    71709.97   6500.23 o 
   3   2   2      244.00      305.24     27.39 o 
   4   2   2     4181.53     4253.53     82.59 o 
   5   2   2     4732.89     4421.01     92.92 o 
   6   2   2     1002.57     1044.70     59.81 o 
   7   2   2     2200.27     2196.44     82.69 o 
   8   2   2        5.01       39.48     41.17 o 
   9   2   2      161.76      196.32     52.45 o 
  10   2   2      120.24      118.23     58.49 o 
  11   2   2      112.99      120.38     61.55 o 
 -12   3   2      104.73       83.40     82.06 o 
 -11   3   2      313.02      332.66     76.72 o 
 -10   3   2       79.87       94.86     57.26 o 
  -9   3   2       14.33       23.47     40.18 o 
  -8   3   2       95.37       51.23     36.41 o 
  -7   3   2     4265.89     4000.88    101.12 o 
  -6   3   2        0.98      -11.32     22.39 o 
  -5   3   2     7146.10     6357.84     99.80 o 
  -4   3   2      491.85      523.95     32.52 o 
  -3   3   2     5198.86     5146.21     80.74 o 
  -2   3   2      256.04      227.07     28.90 o 
  -1   3   2     2658.32     2987.30     70.31 o 
   0   3   2     1202.18     1232.90     66.83 o 
   1   3   2    15919.88     9059.28   3667.49 o 
   2   3   2      260.16      272.01     23.96 o 
   3   3   2     1153.76     1199.52     43.90 o 
   4   3   2     1343.80     1330.91     51.42 o 
   5   3   2     4237.79     4054.72     90.34 o 
   6   3   2       15.15       31.94     28.01 o 
   7   3   2      710.59      719.35     59.12 o 
   8   3   2       28.56       74.39     42.07 o 
   9   3   2     2109.69     2170.82     98.16 o 
  10   3   2       32.51       67.41     56.40 o 
  11   3   2     2005.65     2174.33    156.13 o 
 -12   4   2      376.07      480.13     98.57 o 
 -11   4   2       32.91       47.42     75.49 o 
 -10   4   2       91.42       94.24     68.36 o 
  -9   4   2      153.14      143.72     55.72 o 
  -8   4   2     1246.07     1211.20     71.58 o 
  -7   4   2        6.89      -26.80     28.98 o 
  -6   4   2     8622.81     8262.89    125.57 o 
  -5   4   2       60.46       80.90     23.71 o 
  -4   4   2    22154.54    21700.70    242.84 o 
  -3   4   2      232.08      283.41     37.13 o 
  -2   4   2     9122.81     9559.06    224.17 o 
  -1   4   2     1045.00     1104.12     47.23 o 
   0   4   2     4913.06     4248.43    563.25 o 
   1   4   2       83.67       97.05     16.94 o 
   2   4   2     2764.45     2590.34     55.84 o 
   3   4   2        3.72       13.83     17.41 o 
   4   4   2    15846.11    15660.07    160.86 o 
   5   4   2      115.13      120.14     29.87 o 
   6   4   2     2396.19     2416.92     87.32 o 
   7   4   2      189.80      181.95     41.17 o 
   8   4   2     7912.53     7521.04    153.40 o 
   9   4   2       23.81       63.89     47.76 o 
  10   4   2     2434.29     2512.83    112.50 o 
  11   4   2       33.49      132.13     70.00 o 
 -11   5   2      120.56       62.04     74.67 o 
 -10   5   2        3.88       24.56     64.86 o 
  -9   5   2       56.58        7.73     58.00 o 
  -8   5   2      594.05      539.07     64.92 o 
  -7   5   2     2383.40     2284.75     84.23 o 
  -6   5   2       10.92       17.80     25.68 o 
  -5   5   2     2060.05     1949.43     70.73 o 
  -4   5   2     2343.50     2209.05     85.82 o 
  -3   5   2    10053.82    10038.31    259.16 o 
  -2   5   2      904.74      926.21     51.14 o 
  -1   5   2      227.47      249.42     32.64 o 
   0   5   2     2365.43     2234.67     81.75 o 
   1   5   2      861.29      920.31     36.10 o 
   2   5   2       95.31      105.39     22.16 o 
   3   5   2     4959.41     5311.32    112.12 o 
   4   5   2     3389.58     3268.18     84.99 o 
   5   5   2       67.03       57.63     30.80 o 
   6   5   2      132.07      123.63     34.32 o 
   7   5   2      477.61      477.39     52.97 o 
   8   5   2       93.90      139.83     45.50 o 
   9   5   2      152.85      125.17     49.71 o 
  10   5   2        3.44       32.77     66.27 o 
  11   5   2       84.61      138.76     80.72 o 
 -11   6   2       32.10        3.98     76.53 o 
 -10   6   2     1976.90     1754.07    138.91 o 
  -9   6   2      749.07      699.88     95.99 o 
  -8   6   2      163.00      190.38     62.14 o 
  -7   6   2      202.27      205.06     56.69 o 
  -6   6   2      108.24      121.36     37.53 o 
  -5   6   2       66.95       94.37     39.89 o 
  -4   6   2     4221.58     4310.62    119.61 o 
  -3   6   2     4427.74     4378.15    111.87 o 
  -2   6   2      657.80      687.63     52.42 o 
  -1   6   2     5654.19     4913.96    271.92 o 
   0   6   2     6782.53     6752.97     84.40 o 
   1   6   2        8.50        6.71     17.24 o 
   2   6   2     2563.91     2085.92    309.95 o 
   3   6   2       57.66       62.95     22.44 o 
   4   6   2     5371.16     4972.61     96.97 o 
   5   6   2     2293.19     2201.67     74.34 o 
   6   6   2     2573.71     2491.57     84.19 o 
   7   6   2     1348.86     1467.22     77.48 o 
   8   6   2      999.82     1048.45     76.50 o 
   9   6   2       53.51       42.91     63.92 o 
  10   6   2       24.94      -27.83     68.24 o 
  11   6   2       31.93       39.60     79.78 o 
 -11   7   2      389.14      316.28     95.97 o 
 -10   7   2       67.47      123.81     74.59 o 
  -9   7   2      833.40      888.39    103.80 o 
  -8   7   2      399.04      494.97     80.08 o 
  -7   7   2      180.71      133.01     58.96 o 
  -6   7   2      179.20      146.07     52.89 o 
  -5   7   2     1583.18     1404.87     89.27 o 
  -4   7   2       90.10       60.51     36.51 o 
  -3   7   2      335.16      352.37     48.52 o 
  -2   7   2     1672.26     1647.10     73.27 o 
  -1   7   2      344.40      289.48    125.65 o 
   0   7   2     3114.24     3145.11     64.05 o 
   1   7   2     8185.19     7465.15    111.77 o 
   2   7   2      214.83      213.35     28.28 o 
   3   7   2     7448.04     7240.27    111.33 o 
   4   7   2      738.11      786.78     51.47 o 
   5   7   2      411.16      448.30     45.46 o 
   6   7   2      482.86      530.84     52.63 o 
   7   7   2      654.65      588.98     66.99 o 
   8   7   2      121.11      144.93     64.29 o 
   9   7   2        8.10       39.83     62.08 o 
  10   7   2       42.04       64.69     71.99 o 
  11   7   2        1.04       45.38     76.43 o 
 -11   8   2      152.58      155.98     83.23 o 
 -10   8   2      103.50       88.11     78.27 o 
  -9   8   2      264.32      307.17     81.38 o 
  -8   8   2        3.53       22.22     57.66 o 
  -7   8   2        1.33       31.91     51.45 o 
  -6   8   2      513.02      428.80     70.13 o 
  -5   8   2       68.58       13.75     43.96 o 
  -4   8   2      275.96      374.58     57.11 o 
  -3   8   2      109.88       80.48     36.70 o 
  -2   8   2     3584.57     3627.28    108.52 o 
  -1   8   2      432.81      495.40     52.04 o 
   0   8   2     2373.32     2355.21     60.93 o 
   1   8   2      163.06      191.53     29.01 o 
   2   8   2     3974.23     3899.12     83.45 o 
   3   8   2       13.19       18.26     25.11 o 
   4   8   2     1309.35     1222.93     61.76 o 
   5   8   2      266.41      305.91     49.37 o 
   6   8   2      588.56      616.24     77.61 o 
   7   8   2      170.29      228.92     61.23 o 
   8   8   2      442.94      466.01     82.75 o 
   9   8   2        0.00       46.15     65.36 o 
  10   8   2       16.83       11.69     69.77 o 
 -10   9   2       95.70       81.17     72.54 o 
  -9   9   2       52.65       89.82     69.99 o 
  -8   9   2     2014.52     2107.80    137.84 o 
  -7   9   2       22.30       75.01     55.27 o 
  -6   9   2      735.00      679.65     85.09 o 
  -5   9   2      173.95      171.88     58.24 o 
  -4   9   2      818.01      880.33     80.96 o 
  -3   9   2       54.18       27.37     37.67 o 
  -2   9   2     1636.42     1241.08    262.27 o 
  -1   9   2     2773.13     2836.72     99.92 o 
   0   9   2     4603.71     4304.70     85.27 o 
   1   9   2     2484.84     2493.17     70.71 o 
   2   9   2       56.88       69.03     27.70 o 
   3   9   2     1036.62      932.10    139.81 o 
   4   9   2     3007.24     2870.68     94.19 o 
   5   9   2      588.22      589.67     73.84 o 
   6   9   2     1209.04     1183.40    100.25 o 
   7   9   2        5.63      -29.54     53.10 o 
   8   9   2      448.86      599.32     89.29 o 
   9   9   2       47.91       38.19     65.91 o 
  10   9   2       58.81      129.59     78.81 o 
 -10  10   2       33.67      113.19     83.27 o 
  -9  10   2      419.80      396.44     92.12 o 
  -8  10   2      485.19      493.82     91.35 o 
  -7  10   2      544.10      579.46     90.06 o 
  -6  10   2      136.88       78.21     56.36 o 
  -5  10   2      215.16      221.76     61.47 o 
  -4  10   2       97.16      113.46     53.27 o 
  -3  10   2     1722.09     1645.37     95.74 o 
  -2  10   2        0.48       30.86     35.91 o 
  -1  10   2     3025.93     2927.28    107.36 o 
   0  10   2     1733.55     1786.96     63.85 o 
   1  10   2       86.37       98.74     31.15 o 
   2  10   2     1753.47     1783.77     67.32 o 
   3  10   2      143.36      129.88     39.98 o 
   4  10   2        0.99      -19.11     40.96 o 
   5  10   2     1427.15     1443.95    103.48 o 
   6  10   2      497.71      493.41     77.12 o 
   7  10   2      558.64      639.52     89.29 o 
   8  10   2      505.02      488.37     89.44 o 
   9  10   2       21.66      103.39     76.15 o 
  -9  11   2        0.08       27.22     73.83 o 
  -8  11   2        3.33      -27.52     69.43 o 
  -7  11   2     1679.82     1779.59    130.42 o 
  -6  11   2       55.14       85.71     61.47 o 
  -5  11   2     3024.99     2909.88    134.92 o 
  -4  11   2        0.21       -9.82     46.13 o 
  -3  11   2     1236.06     1187.65    104.71 o 
  -2  11   2       46.41       49.64     43.45 o 
  -1  11   2      103.84      131.98     47.55 o 
   0  11   2       52.17       86.83     36.50 o 
   1  11   2      370.70      378.60     43.71 o 
   2  11   2        3.04       34.40     35.87 o 
   3  11   2     1034.06     1042.77     85.60 o 
   4  11   2        8.55       37.68     47.41 o 
   5  11   2      121.75      137.98     57.92 o 
   6  11   2       14.44       -9.90     52.33 o 
   7  11   2      476.58      564.99     87.53 o 
   8  11   2       24.08       47.07     67.71 o 
   9  11   2      286.64      370.19     91.96 o 
  -9  12   2      313.76      342.28     93.43 o 
  -8  12   2      103.09      137.60     77.81 o 
  -7  12   2       26.74       55.91     70.61 o 
  -6  12   2      835.57     1015.25    151.99 o 
  -5  12   2        7.56      -27.50     58.99 o 
  -4  12   2     2136.47     2348.83    140.47 o 
  -3  12   2     1115.75      848.84    289.76 o 
  -2  12   2     4274.18     4125.25    141.91 o 
  -1  12   2     1022.84     1120.06     87.46 o 
   0  12   2      192.27      221.76     51.61 o 
   1  12   2       94.32      111.47     43.63 o 
   2  12   2      377.52      438.38     77.76 o 
   3  12   2        6.72      -11.20     49.11 o 
   4  12   2      140.86      133.45     62.53 o 
   5  12   2      502.78      539.42     81.18 o 
   6  12   2      175.12      220.88     71.43 o 
   7  12   2      349.60      361.23     84.28 o 
   8  12   2      663.31      689.25    106.16 o 
  -8  13   2       52.59      151.76     80.60 o 
  -7  13   2      159.17      202.56     84.04 o 
  -6  13   2       41.89       41.78     69.04 o 
  -5  13   2      279.75      339.07     80.12 o 
  -4  13   2      350.41      420.09     79.15 o 
  -3  13   2       80.89       87.12     58.06 o 
  -2  13   2      494.49      575.14     77.21 o 
  -1  13   2       70.48       70.30     61.30 o 
   0  13   2     1145.88     1159.31    106.48 o 
   1  13   2      463.19      391.91    106.25 o 
   2  13   2        0.05      -21.35     54.90 o 
   3  13   2      117.70      129.27     68.00 o 
   4  13   2      331.16      320.36     71.40 o 
   5  13   2       19.67       47.75     59.83 o 
   6  13   2       20.95       29.50     67.28 o 
   7  13   2      372.57      420.23     89.13 o 
   8  13   2       10.05       15.57     75.37 o 
  -7  14   2       17.85       58.84     76.58 o 
  -6  14   2      106.40      176.12     79.88 o 
  -5  14   2        0.00      -24.99     62.60 o 
  -4  14   2      504.54      443.21     80.33 o 
  -3  14   2      449.08      413.92     81.36 o 
  -2  14   2      186.78      199.02     74.50 o 
  -1  14   2      172.12      183.93     96.60 o 
   0  14   2      275.03      416.16    116.82 o 
   1  14   2        8.34      -14.59     79.34 o 
   2  14   2     1211.52     1224.11    164.26 o 
   3  14   2        9.30       49.17     86.91 o 
   4  14   2      367.97      388.28     87.94 o 
   5  14   2       51.13       64.46     73.80 o 
   6  14   2      118.00      194.22     77.84 o 
   7  14   2       20.67       25.12     77.26 o 
  -6  15   2        6.73      -26.66     84.96 o 
  -5  15   2      336.29      358.85     93.10 o 
  -4  15   2       32.79       28.69     75.77 o 
  -3  15   2        1.62       -2.87     72.95 o 
  -2  15   2       22.19      164.01     99.57 o 
  -1  15   2      201.69      108.59     92.39 o 
   0  15   2       28.96       25.08     86.74 o 
   1  15   2      799.06      900.96    148.81 o 
   2  15   2       26.38      -55.72     86.12 o 
   3  15   2     1206.68     1158.12    265.69 o 
   4  15   2       10.27       31.77     99.61 o 
   5  15   2      161.91      298.40     94.58 o 
   6  15   2      155.64      269.30     98.12 o 
  -5  16   2        6.07      -41.80     82.78 o 
  -4  16   2       32.29        8.96     81.77 o 
  -3  16   2       64.17      137.01    104.21 o 
  -2  16   2        6.04       62.81    115.13 o 
  -1  16   2       30.51      -52.96     93.91 o 
   0  16   2      140.63      158.00     97.46 o 
   1  16   2        2.92       -4.72     90.12 o 
   2  16   2      626.04      389.63    126.40 o 
   3  16   2       12.41       29.23     95.31 o 
   4  16   2       14.32      154.77    112.89 o 
   5  16   2      152.86      137.30    117.26 o 
  -3  17   2      381.39      464.81    138.82 o 
  -2  17   2      304.06      200.59    119.97 o 
  -1  17   2       30.25       12.47     99.25 o 
   0  17   2      507.16      326.83    119.64 o 
   1  17   2       86.03       80.76    113.13 o 
   2  17   2       11.39      -11.76     99.82 o 
   3  17   2        0.30       32.97    104.17 o 
 -11   0   3      572.30      660.94    109.18 o 
  -9   0   3     3774.42     3485.35    156.51 o 
  -7   0   3     2226.28     1971.40    105.10 o 
  -5   0   3     1837.33     1585.46     86.43 o 
  -3   0   3     4105.34     3402.73    708.50 o 
  -1   0   3    13917.83    15163.83    160.30 o 
   1   0   3     1732.81     1725.20     61.02 o 
   3   0   3       23.59       36.08     23.64 o 
   5   0   3     7409.22     6952.30    166.77 o 
   7   0   3     3386.01     3285.98    140.55 o 
   9   0   3       79.31       46.47     66.67 o 
  11   0   3       85.02      122.01     87.48 o 
 -12   1   3       85.76       59.32     71.08 o 
 -11   1   3        2.20      -11.53     53.51 o 
 -10   1   3        1.01      -32.16     44.48 o 
  -9   1   3     1029.80      968.74    144.80 o 
  -8   1   3     2292.61     1859.47    237.29 o 
  -7   1   3     1049.76      892.18    125.15 o 
  -6   1   3     2018.23     1890.01     65.49 o 
  -5   1   3      399.63      488.64     37.82 o 
  -4   1   3       22.21        0.92     15.70 o 
  -3   1   3      840.72     1007.79     35.92 o 
  -2   1   3      989.96      937.05     31.06 o 
  -1   1   3     2730.43     2993.72     44.58 o 
   0   1   3     5271.48     4764.67   1119.45 o 
   1   1   3     2127.97     2204.12     42.33 o 
   2   1   3       42.60       32.76     14.83 o 
   3   1   3      389.65      257.45     42.91 o 
   4   1   3     1765.29     1713.29     57.70 o 
   5   1   3      464.11      473.34     43.05 o 
   6   1   3      635.59      715.73     55.35 o 
   7   1   3      849.28      818.70     63.68 o 
   8   1   3      944.43      978.42     73.45 o 
   9   1   3      649.98      653.13     71.10 o 
  10   1   3        2.09      -29.23     54.33 o 
  11   1   3      111.86      107.00     60.95 o 
 -12   2   3      375.40      453.31     98.64 o 
 -11   2   3       28.30      -17.96     64.23 o 
 -10   2   3     2026.47     2025.16     99.46 o 
  -9   2   3      112.99      107.57     45.97 o 
  -8   2   3       75.09       47.49     37.48 o 
  -7   2   3        0.06        5.97     29.39 o 
  -6   2   3      906.74      954.76     52.42 o 
  -5   2   3      198.05      245.50     30.24 o 
  -4   2   3     9760.15     9585.60    132.24 o 
  -3   2   3     3521.95     3530.51     59.76 o 
  -2   2   3      353.89      382.54     22.87 o 
  -1   2   3     2418.31     2588.90     43.62 o 
   0   2   3     7380.12     8148.41     84.24 o 
   1   2   3      150.13      210.35     19.67 o 
   2   2   3     9923.21    11135.77    215.47 o 
   3   2   3      218.74      144.02     56.79 o 
   4   2   3    14005.15    13563.36    157.95 o 
   5   2   3      551.28      544.73     55.24 o 
   6   2   3      186.10      184.15     37.52 o 
   7   2   3       17.77       10.30     33.51 o 
   8   2   3       34.93       31.47     38.08 o 
   9   2   3      132.59      129.77     55.93 o 
  10   2   3       11.29      -28.22     49.89 o 
  11   2   3      109.84      117.98     65.04 o 
 -12   3   3       56.23       53.32     81.26 o 
 -11   3   3      353.42      364.23     91.63 o 
 -10   3   3       54.44       70.20     58.11 o 
  -9   3   3       24.84        6.25     41.09 o 
  -8   3   3     1330.04     1408.55     73.14 o 
  -7   3   3      697.33      694.07     54.05 o 
  -6   3   3      830.21      850.77     51.31 o 
  -5   3   3     4100.45     4065.84     80.91 o 
  -4   3   3     1013.79     1029.34     40.42 o 
  -3   3   3     5730.74     5860.50     88.40 o 
  -2   3   3     3291.73     3387.85     78.46 o 
  -1   3   3      331.89      336.45     31.17 o 
   0   3   3    12194.65    13074.41    179.61 o 
   1   3   3     5023.19     4187.85    893.09 o 
   2   3   3     1071.68      956.36    132.34 o 
   3   3   3     9681.36     9133.66    550.08 o 
   4   3   3     1309.21     1313.11     53.50 o 
   5   3   3     2387.36     2645.52     89.16 o 
   6   3   3      427.56      420.85     46.33 o 
   7   3   3      410.26      361.24     50.28 o 
   8   3   3      961.05      941.49     74.17 o 
   9   3   3      840.81      934.71     86.28 o 
  10   3   3        0.18       -5.93     51.77 o 
  11   3   3      110.20      150.57     68.76 o 
 -12   4   3      149.95      180.69     86.70 o 
 -11   4   3       45.45       -4.74     72.73 o 
 -10   4   3        0.15      -31.15     61.69 o 
  -9   4   3      106.89      147.91     56.49 o 
  -8   4   3      154.38      126.89     40.04 o 
  -7   4   3       65.70       66.57     32.54 o 
  -6   4   3      281.67      278.21     35.89 o 
  -5   4   3     2157.76     2057.18     59.27 o 
  -4   4   3     1458.43     1518.43     56.15 o 
  -3   4   3     1112.99     1112.37     58.00 o 
  -2   4   3      104.43      159.30     28.95 o 
  -1   4   3     5786.81     6196.73    167.80 o 
   0   4   3       28.55       41.63     12.85 o 
   1   4   3     4502.71     3249.80   1077.47 o 
   2   4   3      351.82      238.73     70.31 o 
   3   4   3     3675.50     3767.51     77.50 o 
   4   4   3     9141.27     9216.23    128.82 o 
   5   4   3     1393.67     1402.21     61.13 o 
   6   4   3       81.86       86.70     33.73 o 
   7   4   3     1291.63     1298.97     74.26 o 
   8   4   3        1.99      -34.15     40.73 o 
   9   4   3      108.83       60.21     49.57 o 
  10   4   3      430.02      422.06     69.68 o 
  11   4   3       57.39      152.53     80.36 o 
 -11   5   3      209.59      230.34     83.29 o 
 -10   5   3       43.10       46.46     65.25 o 
  -9   5   3      833.84      834.95    100.72 o 
  -8   5   3       87.06       93.52     56.00 o 
  -7   5   3     2633.95     2611.73     96.85 o 
  -6   5   3      407.40      427.26     49.71 o 
  -5   5   3     8319.37     7895.26    129.08 o 
  -4   5   3      114.67      103.09     33.57 o 
  -3   5   3     3758.40     3925.50    124.58 o 
  -2   5   3      851.12      886.64     53.33 o 
  -1   5   3      716.96      726.90     47.28 o 
   0   5   3     3357.22     3329.41     58.82 o 
   1   5   3     9802.00    10185.30    119.54 o 
   2   5   3      449.45      353.25     52.27 o 
   3   5   3     2559.77     2407.36     65.65 o 
   4   5   3        5.62       38.51     24.64 o 
   5   5   3       25.29       31.47     27.71 o 
   6   5   3       92.06       74.68     34.01 o 
   7   5   3      251.58      273.10     49.37 o 
   8   5   3      214.90      249.50     50.81 o 
   9   5   3     3413.08     3493.40    121.90 o 
  10   5   3        1.47       45.77     65.09 o 
  11   5   3      729.11      784.09    116.58 o 
 -11   6   3        4.32       19.37     74.73 o 
 -10   6   3       43.70       91.33     70.48 o 
  -9   6   3       13.78       40.03     61.51 o 
  -8   6   3       40.46       71.00     53.46 o 
  -7   6   3       47.60       56.35     49.21 o 
  -6   6   3      991.08     1001.48     85.74 o 
  -5   6   3      982.83     1058.82     80.30 o 
  -4   6   3     7221.42     7087.26    152.63 o 
  -3   6   3      198.42      257.71     41.01 o 
  -2   6   3     3540.37     3607.90     98.18 o 
  -1   6   3       23.06       38.31     25.69 o 
   0   6   3      151.89      129.94     29.39 o 
   1   6   3       13.86       19.90     19.35 o 
   2   6   3     1740.24     1498.53    171.34 o 
   3   6   3      931.95      878.24     49.07 o 
   4   6   3      356.17      336.14     39.85 o 
   5   6   3        6.98      142.56     70.38 o 
   6   6   3     2558.22     2414.60     86.10 o 
   7   6   3      346.89      370.38     52.03 o 
   8   6   3     2698.36     2830.69    105.31 o 
   9   6   3       59.65       29.67     55.92 o 
  10   6   3      247.84      240.41     83.89 o 
  11   6   3      146.01      143.82     85.67 o 
 -11   7   3       11.82       31.50     77.98 o 
 -10   7   3        5.66      -14.41     66.49 o 
  -9   7   3      161.45      179.43     73.07 o 
  -8   7   3     2290.96     2444.61    130.12 o 
  -7   7   3       62.55        3.16     46.41 o 
  -6   7   3     1051.98     1043.09     89.10 o 
  -5   7   3       65.91       58.50     42.47 o 
  -4   7   3       89.96       88.15     39.33 o 
  -3   7   3     1026.99     1071.06     70.47 o 
  -2   7   3      342.48      388.01     47.66 o 
  -1   7   3      688.59      753.76     58.48 o 
   0   7   3     6268.15     6118.07     88.90 o 
   1   7   3     5727.10     6014.73     94.95 o 
   2   7   3      214.45      196.78     30.01 o 
   3   7   3        8.64       20.32     24.36 o 
   4   7   3     1036.76     1087.62     59.21 o 
   5   7   3      900.05      946.77     61.95 o 
   6   7   3      286.53      312.72     47.50 o 
   7   7   3       24.62       12.99     39.68 o 
   8   7   3      889.30      953.80    104.57 o 
   9   7   3       18.51       61.29     65.46 o 
  10   7   3        1.15       -6.39     69.29 o 
 -11   8   3      296.33      349.19     96.70 o 
 -10   8   3       30.91       -8.79     71.12 o 
  -9   8   3     1422.44     1411.27    126.85 o 
  -8   8   3      272.69      302.16     75.64 o 
  -7   8   3     1836.82     1834.19    116.76 o 
  -6   8   3       49.44       18.32     48.07 o 
  -5   8   3      507.07      520.32     70.33 o 
  -4   8   3      316.21      280.25     55.65 o 
  -3   8   3     2389.15     2249.19     95.59 o 
  -2   8   3     1730.00     1719.46     82.23 o 
  -1   8   3     3089.87     2295.82    592.18 o 
   0   8   3     1003.49      946.18     45.17 o 
   1   8   3      416.21      397.07     36.87 o 
   2   8   3        2.70       -3.15     24.08 o 
   3   8   3       41.94       45.03     26.29 o 
   4   8   3     3709.93     3664.05    100.65 o 
   5   8   3     3317.11     3261.02     95.85 o 
   6   8   3      211.97      243.41     46.13 o 
   7   8   3     1302.53     1338.40    110.20 o 
   8   8   3      588.79      639.73     91.99 o 
   9   8   3       34.71       66.01     68.74 o 
  10   8   3       33.38       76.33     78.19 o 
 -10   9   3       26.80       26.83     72.01 o 
  -9   9   3      615.96      751.48    104.81 o 
  -8   9   3      129.54      161.79     71.12 o 
  -7   9   3       17.87       20.92     54.93 o 
  -6   9   3       82.77       73.05     53.14 o 
  -5   9   3      321.74      330.62     64.44 o 
  -4   9   3      216.04      219.81     56.34 o 
  -3   9   3      611.83      648.48     68.48 o 
  -2   9   3      108.92      167.21     45.71 o 
  -1   9   3     2566.14     2175.64    274.95 o 
   0   9   3      343.77      399.47     42.72 o 
   1   9   3     2002.30     2038.59     66.76 o 
   2   9   3       13.11       16.84     26.84 o 
   3   9   3     1621.18     1648.49     66.50 o 
   4   9   3      246.09      248.55     48.90 o 
   5   9   3      829.41      864.71     70.85 o 
   6   9   3      244.97      311.09     66.78 o 
   7   9   3     1730.92     1806.14    125.27 o 
   8   9   3      101.91       82.20     65.66 o 
   9   9   3       88.36       85.56     71.40 o 
  10   9   3       12.35       57.67     78.71 o 
 -10  10   3      381.94      517.15     99.51 o 
  -9  10   3      313.54      401.90     94.23 o 
  -8  10   3      935.16     1004.83    118.35 o 
  -7  10   3       18.36       57.40     59.17 o 
  -6  10   3       13.20       15.06     54.03 o 
  -5  10   3        2.29       47.40     52.58 o 
  -4  10   3     2263.31     2072.59    110.32 o 
  -3  10   3     1512.90     1481.09     94.86 o 
  -2  10   3      997.42     1022.99     81.29 o 
  -1  10   3     1742.96     1797.64     90.12 o 
   0  10   3      140.93      120.44     34.11 o 
   1  10   3      252.66      249.57     36.95 o 
   2  10   3     1236.15     1311.76     63.65 o 
   3  10   3        1.19        5.69     29.99 o 
   4  10   3     1676.34     1797.59    100.45 o 
   5  10   3     1117.51     1239.02     99.34 o 
   6  10   3      287.88      402.57     75.30 o 
   7  10   3      318.88      354.20     86.81 o 
   8  10   3        1.28        8.42     63.56 o 
   9  10   3       30.27       59.12     76.37 o 
  -9  11   3       50.40       98.41     78.50 o 
  -8  11   3      545.05      618.54    101.83 o 
  -7  11   3       30.68       43.42     64.87 o 
  -6  11   3      338.30      359.03     79.44 o 
  -5  11   3       96.02       76.18     59.72 o 
  -4  11   3       71.74       66.47     54.57 o 
  -3  11   3      775.31      760.57     81.58 o 
  -2  11   3     1194.99      939.65    298.42 o 
  -1  11   3     1372.04     1464.83     93.08 o 
   0  11   3     3495.33     3342.04    120.54 o 
   1  11   3      572.88      534.45     55.58 o 
   2  11   3       67.56       79.55     37.26 o 
   3  11   3     1106.94     1080.38     87.57 o 
   4  11   3      459.65      300.42    143.46 o 
   5  11   3      344.56      424.70     74.26 o 
   6  11   3      266.78      326.84     73.21 o 
   7  11   3      262.46      347.80     79.55 o 
   8  11   3      410.11      494.07     95.24 o 
   9  11   3       24.65      -14.94     78.49 o 
  -9  12   3        1.49      -42.40     72.66 o 
  -8  12   3      112.70      126.98     78.59 o 
  -7  12   3      227.43      266.34     83.50 o 
  -6  12   3      327.76      338.68     84.10 o 
  -5  12   3      246.86      201.88     70.10 o 
  -4  12   3     1379.76     1450.54    147.66 o 
  -3  12   3       63.79      110.51     54.63 o 
  -2  12   3     1157.07     1174.74     95.61 o 
  -1  12   3      104.87      105.36     51.51 o 
   0  12   3     1570.28     1447.10     94.78 o 
   1  12   3      607.57      595.44     83.02 o 
   2  12   3      804.54      827.61     94.53 o 
   3  12   3      534.35      425.17     69.73 o 
   4  12   3      160.87      184.73     66.79 o 
   5  12   3       88.34       65.43     56.85 o 
   6  12   3       42.56       19.04     62.44 o 
   7  12   3      155.71      280.92     80.22 o 
   8  12   3      341.67      408.77     93.30 o 
  -8  13   3       96.85      151.56     82.24 o 
  -7  13   3      775.47      861.52    114.43 o 
  -6  13   3       11.05       16.93     67.04 o 
  -5  13   3     1305.62     1506.93    122.32 o 
  -4  13   3       68.60       21.94     59.94 o 
  -3  13   3     1053.16      777.30    272.69 o 
  -2  13   3       25.71       39.36     53.76 o 
  -1  13   3       54.71       49.49     52.02 o 
   0  13   3       57.91       65.93     56.53 o 
   1  13   3     1276.23     1282.44    156.96 o 
   2  13   3       14.33      -30.21     73.62 o 
   3  13   3      798.68      913.35    111.76 o 
   4  13   3        0.77       39.93     69.94 o 
   5  13   3      165.08       97.12     67.64 o 
   6  13   3        1.55       -3.77     66.47 o 
   7  13   3      577.67      690.07    102.66 o 
  -7  14   3       46.44      107.85     80.81 o 
  -6  14   3      277.97      341.43     85.70 o 
  -5  14   3      304.31      307.62     79.97 o 
  -4  14   3     1239.28     1169.19    111.75 o 
  -3  14   3       55.98        6.44     59.84 o 
  -2  14   3       45.18       97.85     68.64 o 
  -1  14   3       98.80      125.01     69.52 o 
   0  14   3      398.96      330.72    111.87 o 
   1  14   3      180.83      177.97     94.25 o 
   2  14   3      205.63      353.46    123.56 o 
   3  14   3      122.34      158.01     95.59 o 
   4  14   3       72.76       61.03     75.04 o 
   5  14   3      101.15       36.69     81.28 o 
   6  14   3        0.24       13.37     95.54 o 
   7  14   3       69.72      118.64     83.44 o 
  -6  15   3      174.50      223.56     86.12 o 
  -5  15   3       82.29      129.50     79.20 o 
  -4  15   3        0.29      -10.91     71.32 o 
  -3  15   3       35.05       11.12     77.45 o 
  -2  15   3      324.01      352.89     91.66 o 
  -1  15   3     1460.04     1359.65    173.38 o 
   0  15   3      491.41      448.53    122.70 o 
   1  15   3     1091.57     1014.59    157.34 o 
   2  15   3        4.64      -24.98     92.22 o 
   3  15   3       83.41      -33.91     93.67 o 
   4  15   3       37.29       88.12    102.33 o 
   5  15   3        8.46       72.71    100.32 o 
   6  15   3      141.09      227.25     95.80 o 
  -5  16   3        1.98      -13.26     88.81 o 
  -4  16   3       47.20       16.94     85.25 o 
  -3  16   3       66.56       77.26    101.05 o 
  -2  16   3       37.04       57.13     99.00 o 
  -1  16   3      184.31      295.52    121.55 o 
   0  16   3      310.42      216.43    110.27 o 
   1  16   3      183.05      203.37    103.45 o 
   2  16   3     1221.09     1005.35    163.99 o 
   3  16   3       36.55       24.14     99.18 o 
   4  16   3      716.43      716.75    152.10 o 
  -3  17   3       19.67       31.33    109.61 o 
  -2  17   3        9.94      -22.57    100.80 o 
  -1  17   3        3.09        4.09    107.93 o 
   0  17   3       13.01       48.52    104.40 o 
   1  17   3       74.58       94.28    109.34 o 
   2  17   3        0.38       96.40    111.28 o 
   3  17   3      500.43      498.65    142.80 o 
 -12   0   4     2229.48     2055.16    306.96 o 
 -10   0   4     3149.64     3110.21    161.52 o 
  -8   0   4      863.85      837.99     93.05 o 
  -6   0   4     2007.59     1790.76     91.44 o 
  -4   0   4     4036.78     3102.08    583.45 o 
  -2   0   4    21544.47    21655.62   1971.42 o 
   0   0   4       22.08       43.59     27.15 o 
   2   0   4     1467.37     1525.04     63.52 o 
   4   0   4    35927.34    35125.04    530.23 o 
   6   0   4     2797.69     2682.09    124.45 o 
   8   0   4      149.88      158.63     64.14 o 
  10   0   4      492.05      506.27    104.70 o 
 -12   1   4       27.85        5.06     68.55 o 
 -11   1   4        7.68       55.22     60.91 o 
 -10   1   4        3.09      -13.51     45.13 o 
  -9   1   4     4207.96     4063.41    131.04 o 
  -8   1   4     2508.15     2256.56    110.48 o 
  -7   1   4      476.37      492.85     48.48 o 
  -6   1   4      282.56      287.29     37.24 o 
  -5   1   4      296.96      401.24     36.16 o 
  -4   1   4       58.80       68.00     19.72 o 
  -3   1   4     1179.83     1249.08     41.05 o 
  -2   1   4      403.88      463.96     26.85 o 
  -1   1   4       38.12       60.16     13.65 o 
   0   1   4     5046.27     5403.66    124.82 o 
   1   1   4     2630.50     2776.36     72.87 o 
   2   1   4      209.40      227.27     24.73 o 
   3   1   4     6011.80     5906.95     93.29 o 
   4   1   4      464.40      537.77     42.73 o 
   5   1   4     2048.53     1690.05    347.52 o 
   6   1   4      134.20      122.09     37.36 o 
   7   1   4     1314.79     1319.08     75.45 o 
   8   1   4      626.77      686.87     66.85 o 
   9   1   4        1.63      -42.89     42.89 o 
  10   1   4       54.03       29.77     53.14 o 
  11   1   4        8.17       69.49     75.60 o 
 -12   2   4       18.04       13.84     78.88 o 
 -11   2   4      171.07      182.38     69.28 o 
 -10   2   4        5.89       67.57     49.75 o 
  -9   2   4      123.14      102.94     45.91 o 
  -8   2   4       16.37       32.29     35.56 o 
  -7   2   4     1082.41     1147.36     63.08 o 
  -6   2   4      397.50      391.53     40.91 o 
  -5   2   4     7813.19     7560.54    110.64 o 
  -4   2   4    12005.71    12115.16    126.91 o 
  -3   2   4      361.94      398.47     27.85 o 
  -2   2   4     5570.63     6003.22     75.31 o 
  -1   2   4     4857.43     5001.99     64.62 o 
   0   2   4    16817.71    18784.86    293.21 o 
   1   2   4     4952.03     5143.49     70.61 o 
   2   2   4      158.79      171.27     23.45 o 
   3   2   4     2977.29     2804.38     67.37 o 
   4   2   4        1.93        8.81     20.84 o 
   5   2   4     2238.21     2111.48     80.29 o 
   6   2   4        2.90       28.24     31.80 o 
   7   2   4     1480.05     1462.74     76.08 o 
   8   2   4      298.52      262.75     50.40 o 
   9   2   4      207.83      243.53     55.24 o 
  10   2   4      767.42      831.63     92.02 o 
  11   2   4      111.13      140.36     66.14 o 
 -12   3   4      311.39      299.59     93.24 o 
 -11   3   4      167.87      141.79     77.06 o 
 -10   3   4      281.34      292.06     68.39 o 
  -9   3   4      226.83      207.11     58.36 o 
  -8   3   4     1241.89     1291.91     71.92 o 
  -7   3   4      413.89      426.36     46.54 o 
  -6   3   4     1736.15     1641.51     62.62 o 
  -5   3   4     7379.34     7365.99    108.50 o 
  -4   3   4     1157.63     1052.14     42.60 o 
  -3   3   4    10361.91    10381.05    156.42 o 
  -2   3   4       67.84       66.90     19.49 o 
  -1   3   4    42604.40    47224.50    649.64 o 
   0   3   4     5745.82     6022.93     75.50 o 
   1   3   4      357.25      295.17    104.56 o 
   2   3   4     3048.44     3036.17     73.53 o 
   3   3   4      504.67      570.43     39.54 o 
   4   3   4      223.51      158.91     57.93 o 
   5   3   4       26.59       45.08     27.79 o 
   6   3   4      455.99      435.21     49.61 o 
   7   3   4       20.55       25.39     36.85 o 
   8   3   4     1604.78     1701.51     87.61 o 
   9   3   4     2917.09     2983.27    113.81 o 
  10   3   4      154.90      182.92     63.80 o 
  11   3   4       41.22       43.55     64.40 o 
 -12   4   4      261.58      208.56     87.52 o 
 -11   4   4       20.24       70.20     73.16 o 
 -10   4   4        4.39       29.85     66.40 o 
  -9   4   4       26.46       40.44     59.84 o 
  -8   4   4     1098.10     1020.56     78.79 o 
  -7   4   4       37.21       19.32     31.83 o 
  -6   4   4      737.22      750.96     49.04 o 
  -5   4   4       36.22       47.45     26.09 o 
  -4   4   4     7143.32     6402.06    139.57 o 
  -3   4   4       57.68       51.30     27.70 o 
  -2   4   4       83.65       70.76     25.68 o 
  -1   4   4      179.31      198.14     25.16 o 
   0   4   4      546.98      581.29     30.70 o 
   1   4   4      263.51      258.68     25.77 o 
   2   4   4      187.48      263.71     34.00 o 
   3   4   4      357.20      264.30     43.20 o 
   4   4   4       59.87       57.28     25.55 o 
   5   4   4      102.30      143.86     33.44 o 
   6   4   4      397.20      417.41     49.48 o 
   7   4   4       61.01       86.41     37.58 o 
   8   4   4     1035.63     1050.92     78.92 o 
   9   4   4        2.36        9.65     51.12 o 
  10   4   4       82.17      130.23     59.13 o 
  11   4   4       19.38      -44.49     70.38 o 
 -11   5   4        0.87       -9.06     70.72 o 
 -10   5   4      383.87      414.63     86.21 o 
  -9   5   4        3.90      -13.28     57.24 o 
  -8   5   4     1406.49     1468.17    108.37 o 
  -7   5   4      109.72      133.04     43.74 o 
  -6   5   4     1911.43     1720.26     75.97 o 
  -5   5   4     2373.12     2329.94     98.36 o 
  -4   5   4      854.92      895.16     66.87 o 
  -3   5   4      955.22      924.90     60.33 o 
  -2   5   4      290.64      346.46     41.80 o 
  -1   5   4     2245.11     2375.49     88.25 o 
   0   5   4    11398.15    11202.06    264.65 o 
   1   5   4      310.63      356.68     32.52 o 
   2   5   4     3389.90     1831.61    735.30 o 
   3   5   4     3489.19     3266.20    815.44 o 
   4   5   4      310.48      320.52     39.21 o 
   5   5   4        3.47       17.33     29.86 o 
   6   5   4      163.36      181.24     40.42 o 
   7   5   4      409.47      499.12     55.62 o 
   8   5   4     2434.90     2497.93    109.94 o 
   9   5   4      497.47      480.76     67.71 o 
  10   5   4      138.28      107.59     58.24 o 
  11   5   4      452.38      518.62    104.17 o 
 -11   6   4       22.09      -64.32     68.40 o 
 -10   6   4        3.04       19.80     66.80 o 
  -9   6   4        2.47       11.45     61.92 o 
  -8   6   4       16.20       23.18     53.62 o 
  -7   6   4      574.19      551.43     77.09 o 
  -6   6   4      303.78      309.03     62.34 o 
  -5   6   4     2923.49     2731.71    134.58 o 
  -4   6   4      198.90      259.92     47.56 o 
  -3   6   4      187.94      193.18     39.16 o 
  -2   6   4     3773.04     3964.59    105.71 o 
  -1   6   4     2753.27     2694.89     85.62 o 
   0   6   4     2220.67     2090.87     91.36 o 
   1   6   4     5620.80     4850.09    836.01 o 
   2   6   4      298.61      318.80     33.40 o 
   3   6   4     2633.43     2624.44     73.11 o 
   4   6   4     2070.83     2031.76     72.08 o 
   5   6   4     1208.92     1217.77     67.28 o 
   6   6   4     2518.42     2376.67     87.36 o 
   7   6   4      781.36      813.90     73.31 o 
   8   6   4      241.37      232.15     53.50 o 
   9   6   4      164.33      110.34     53.84 o 
  10   6   4      150.70      223.13     81.84 o 
 -11   7   4      321.89      283.38     91.39 o 
 -10   7   4        3.83      -36.15     67.64 o 
  -9   7   4     2322.97     2344.78    142.82 o 
  -8   7   4      143.11      159.11     66.23 o 
  -7   7   4        6.92      -16.90     48.83 o 
  -6   7   4        0.98       -0.17     42.57 o 
  -5   7   4      176.69      210.94     54.74 o 
  -4   7   4       83.77       50.19     37.73 o 
  -3   7   4     1395.44     1358.14     76.31 o 
  -2   7   4      760.49      815.09     63.27 o 
  -1   7   4        4.10        2.72     26.86 o 
   0   7   4      740.85      763.93     47.07 o 
   1   7   4     9294.27     9053.67    174.65 o 
   2   7   4       23.10       32.95     23.40 o 
   3   7   4     5546.94     5419.26    116.73 o 
   4   7   4       80.09       93.75     33.98 o 
   5   7   4     5473.65     5352.67    130.08 o 
   6   7   4       83.75      134.55     42.64 o 
   7   7   4     1111.74     1245.70     80.28 o 
   8   7   4        4.48       44.31     54.11 o 
   9   7   4      528.15      542.11     91.84 o 
  10   7   4       63.06       28.67     77.03 o 
 -11   8   4        0.04       11.48     78.59 o 
 -10   8   4     1653.02     1715.39    142.47 o 
  -9   8   4       54.15       82.28     70.49 o 
  -8   8   4     2765.17     2876.69    144.14 o 
  -7   8   4      253.89      253.80     68.47 o 
  -6   8   4       16.38        9.44     46.87 o 
  -5   8   4     1211.71     1369.69    115.81 o 
  -4   8   4     1349.91     1245.77     87.32 o 
  -3   8   4        3.50      -17.03     35.37 o 
  -2   8   4     1402.24     1470.70     91.86 o 
  -1   8   4      321.08      378.64     51.80 o 
   0   8   4       19.34       34.90     20.90 o 
   1   8   4      470.50      451.30     39.60 o 
   2   8   4     1059.70     1130.20     60.80 o 
   3   8   4      319.73      263.78     61.46 o 
   4   8   4     9964.09     9458.02    261.24 o 
   5   8   4      423.98      472.45     53.17 o 
   6   8   4     3860.52     3911.56    111.52 o 
   7   8   4      260.17      352.17     71.79 o 
   8   8   4     1579.19     1489.22    123.25 o 
   9   8   4        8.90       58.28     70.16 o 
  10   8   4       15.70       43.44     75.19 o 
 -10   9   4       80.28       39.86     74.32 o 
  -9   9   4      205.03      266.43     79.67 o 
  -8   9   4     1571.73     1588.84    129.53 o 
  -7   9   4      957.74     1006.67    103.59 o 
  -6   9   4      712.56      723.61     85.28 o 
  -5   9   4     1979.41     1845.68    105.65 o 
  -4   9   4       11.85       15.57     44.24 o 
  -3   9   4       86.24      128.09     46.90 o 
  -2   9   4      563.75      542.12     65.61 o 
  -1   9   4        4.99       -4.75     35.73 o 
   0   9   4     2286.36     2289.41     77.96 o 
   1   9   4       71.14       57.22     28.15 o 
   2   9   4       13.85       20.29     29.71 o 
   3   9   4     2437.25     2427.00     80.09 o 
   4   9   4       76.90      114.25     44.61 o 
   5   9   4      208.41      275.55     47.12 o 
   6   9   4      209.04      245.21     64.65 o 
   7   9   4      107.61       93.90     63.64 o 
   8   9   4      882.04      957.99    111.44 o 
   9   9   4      380.24      323.67     87.48 o 
 -10  10   4        3.31       20.86     75.29 o 
  -9  10   4      135.59      198.50     78.89 o 
  -8  10   4       42.61      150.63     73.02 o 
  -7  10   4      353.25      371.65     82.17 o 
  -6  10   4       80.10       83.30     59.69 o 
  -5  10   4      660.85      708.65     85.34 o 
  -4  10   4     2539.77     2478.90    118.13 o 
  -3  10   4        7.00       -0.59     50.17 o 
  -2  10   4     2871.72     2873.04    134.88 o 
  -1  10   4      176.28      132.17     47.37 o 
   0  10   4     4373.59     4212.50    106.49 o 
   1  10   4     1296.98     1345.21     62.44 o 
   2  10   4      450.80      466.93     47.11 o 
   3  10   4      120.66      161.16     42.02 o 
   4  10   4     1326.52     1288.39    125.32 o 
   5  10   4      818.82      886.81     90.68 o 
   6  10   4        3.76        9.65     52.69 o 
   7  10   4      227.72      239.26     73.27 o 
   8  10   4        1.43       -3.38     66.77 o 
   9  10   4       43.49       57.46     78.75 o 
  -9  11   4      279.75      299.13     89.92 o 
  -8  11   4        0.76      -53.48     66.12 o 
  -7  11   4       28.25       81.45     66.53 o 
  -6  11   4      601.15      634.04     94.26 o 
  -5  11   4      379.73      489.06     79.43 o 
  -4  11   4      867.25      860.84     90.88 o 
  -3  11   4     1553.06     1533.85    102.59 o 
  -2  11   4        4.17       -3.21     43.13 o 
  -1  11   4     1286.23     1338.64     95.11 o 
   0  11   4        7.17       30.58     42.57 o 
   1  11   4       77.27      103.83     40.06 o 
   2  11   4        8.80       61.58     34.93 o 
   3  11   4       12.50       28.56     37.94 o 
   4  11   4       51.75       43.18     48.58 o 
   5  11   4      226.47      208.21     65.49 o 
   6  11   4       88.15      100.89     62.84 o 
   7  11   4       40.54       87.56     67.35 o 
   8  11   4      124.02      196.33     79.84 o 
  -9  12   4        4.68       22.37     79.74 o 
  -8  12   4        9.48        1.66     73.13 o 
  -7  12   4        1.48      -16.24     66.28 o 
  -6  12   4     1135.63     1167.58    114.54 o 
  -5  12   4       67.29       93.76     66.36 o 
  -4  12   4     1306.04     1256.22    122.20 o 
  -3  12   4      349.08      433.51     74.04 o 
  -2  12   4       22.78        3.88     45.34 o 
  -1  12   4      625.50      639.06     78.31 o 
   0  12   4      409.33      449.08     67.70 o 
   1  12   4      119.43       88.86     50.16 o 
   2  12   4      209.75      301.54     59.39 o 
   3  12   4      139.54      138.75     65.32 o 
   4  12   4       11.85        9.30     61.34 o 
   5  12   4       58.81       79.77     61.78 o 
   6  12   4       15.85       10.32     62.36 o 
   7  12   4        3.53      -46.25     68.87 o 
   8  12   4      507.04      612.21    103.29 o 
  -8  13   4      146.47      169.77     83.86 o 
  -7  13   4       83.36       62.74     73.18 o 
  -6  13   4      466.94      457.90     92.34 o 
  -5  13   4      236.66      277.01     87.83 o 
  -4  13   4      236.74      242.61     73.82 o 
  -3  13   4     1104.71     1131.11    104.92 o 
  -2  13   4       27.48       35.18     56.80 o 
  -1  13   4      946.47      872.38     89.23 o 
   0  13   4     1427.87     1486.76    122.81 o 
   1  13   4       44.21       47.33     64.73 o 
   2  13   4      877.49     1097.59    150.90 o 
   3  13   4       19.55       54.58     64.60 o 
   4  13   4      126.91      167.55     76.27 o 
   5  13   4      173.78      138.53     71.69 o 
   6  13   4      193.82      140.55     72.41 o 
   7  13   4      251.58      345.85     85.37 o 
  -7  14   4      271.01      305.27     90.65 o 
  -6  14   4        3.10       26.10     72.30 o 
  -5  14   4      168.19      241.28     77.46 o 
  -4  14   4       71.33       41.53     66.16 o 
  -3  14   4        4.95       -2.38     56.75 o 
  -2  14   4      118.28       83.84     65.35 o 
  -1  14   4      604.08      623.98    100.47 o 
   0  14   4      674.71      620.50    128.47 o 
   1  14   4     1189.59     1251.13    163.59 o 
   2  14   4      852.27      740.23    139.57 o 
   3  14   4      177.47      130.40     97.05 o 
   4  14   4     1045.96      838.62    152.23 o 
   5  14   4       70.62      142.23     85.29 o 
   6  14   4        0.98       39.11    104.81 o 
  -6  15   4       74.23      131.64     81.84 o 
  -5  15   4       52.52       99.89     74.18 o 
  -4  15   4      149.35      128.44     74.16 o 
  -3  15   4      552.26      397.48     99.09 o 
  -2  15   4      254.62      162.91     84.21 o 
  -1  15   4       33.77      -45.48     83.39 o 
   0  15   4       15.60       79.49     92.21 o 
   1  15   4       35.41       50.26     86.33 o 
   2  15   4        2.54       33.73     94.29 o 
   3  15   4      348.88      330.31    117.41 o 
   4  15   4        2.29      -16.17    100.10 o 
   5  15   4      301.40      220.93    148.78 o 
  -5  16   4      592.60      542.70    119.93 o 
  -4  16   4        1.67       22.35     77.49 o 
  -3  16   4        0.85       53.59     82.34 o 
  -2  16   4       81.72        1.14     96.02 o 
  -1  16   4      142.80      218.23    113.90 o 
   0  16   4       46.41      118.99    108.14 o 
   1  16   4      219.18      264.90    165.56 o 
   2  16   4       11.88       33.08    102.03 o 
   3  16   4       67.87       66.00     98.00 o 
   4  16   4      286.04      222.36    123.89 o 
  -3  17   4       20.54      -20.78    105.87 o 
  -2  17   4       26.20       27.34    105.24 o 
  -1  17   4       16.95     -101.59    101.59 o 
   0  17   4       79.53       36.50    104.34 o 
   1  17   4      134.62       67.88    109.60 o 
   2  17   4       11.88       60.82    109.76 o 
 -11   0   5       64.61      119.24     81.61 o 
  -9   0   5      281.01      368.69     81.26 o 
  -7   0   5     1264.68     1167.08     88.52 o 
  -5   0   5     8414.82     6195.68   1491.81 o 
  -3   0   5       62.41       47.73     25.20 o 
  -1   0   5      575.18      708.83     60.84 o 
   1   0   5     1339.03     1650.88    117.72 o 
   3   0   5     4251.02     4287.79    118.15 o 
   5   0   5      276.83      280.72     58.00 o 
   7   0   5      162.04      166.38     63.29 o 
   9   0   5      495.05      550.56    114.23 o 
  11   0   5      428.85      499.73    110.28 o 
 -12   1   5      207.90      202.37     88.46 o 
 -11   1   5      498.54      514.52     82.83 o 
 -10   1   5       41.45       94.58     51.62 o 
  -9   1   5     5543.58     5145.94    131.35 o 
  -8   1   5     1128.03     1179.00     73.74 o 
  -7   1   5        6.25       23.17     30.05 o 
  -6   1   5      983.33     1031.06     56.33 o 
  -5   1   5     1374.21     1259.44     53.65 o 
  -4   1   5     4149.16     4179.69     79.63 o 
  -3   1   5     5978.99     5843.51     85.25 o 
  -2   1   5     1183.39     1080.42     37.93 o 
  -1   1   5    16098.69    14008.50   3484.93 o 
   0   1   5     2896.70     2940.59     77.22 o 
   1   1   5     2455.31     2577.35     75.50 o 
   2   1   5      493.72      590.42     44.75 o 
   3   1   5     3494.78     3575.28     77.82 o 
   4   1   5       47.43       99.39     27.96 o 
   5   1   5     7372.63     7301.71    129.62 o 
   6   1   5      190.22      138.95     44.35 o 
   7   1   5     2690.76     2666.84     95.46 o 
   8   1   5     1217.22     1272.93     84.25 o 
   9   1   5      506.31      578.96     70.48 o 
  10   1   5      108.36      132.33     59.71 o 
  11   1   5       66.24      105.65     69.08 o 
 -12   2   5      678.19      655.66    107.41 o 
 -11   2   5        8.18       28.62     69.80 o 
 -10   2   5        5.31       -3.31     54.60 o 
  -9   2   5      378.02      370.00     57.06 o 
  -8   2   5     1164.37     1293.21     74.06 o 
  -7   2   5      990.62      962.71     61.73 o 
  -6   2   5     2812.76     2827.56     79.60 o 
  -5   2   5      701.21      739.09     46.09 o 
  -4   2   5     9616.84     9319.71    116.12 o 
  -3   2   5       53.77       73.10     19.65 o 
  -2   2   5     4193.01     4176.06     68.15 o 
  -1   2   5      221.81      263.88     22.31 o 
   0   2   5     2634.11     2121.20    306.54 o 
   1   2   5        0.54       10.95     14.83 o 
   2   2   5        3.03       29.87     17.45 o 
   3   2   5      349.32      441.53     37.78 o 
   4   2   5     8856.99     8504.01    129.06 o 
   5   2   5      393.82      437.51     47.18 o 
   6   2   5      187.24      130.60     37.01 o 
   7   2   5      380.61      340.57     51.89 o 
   8   2   5      121.77       89.12     46.23 o 
   9   2   5      106.07      136.67     53.36 o 
  10   2   5       63.28       76.39     57.11 o 
  11   2   5       35.55       74.99     68.01 o 
 -12   3   5      618.95      641.55    107.86 o 
 -11   3   5        0.91       19.99     71.84 o 
 -10   3   5      439.18      599.14     94.64 o 
  -9   3   5      276.96      385.60     67.75 o 
  -8   3   5      518.06      561.39     57.02 o 
  -7   3   5      150.36      161.06     39.55 o 
  -6   3   5       41.01       44.66     28.32 o 
  -5   3   5      478.05      457.34     39.17 o 
  -4   3   5     1173.25     1091.53     45.72 o 
  -3   3   5     1252.69     1329.57     45.47 o 
  -2   3   5        4.78       -2.06     15.15 o 
  -1   3   5      836.69      882.29     36.02 o 
   0   3   5     7175.20     7162.66     96.27 o 
   1   3   5       86.91       81.38     30.06 o 
   2   3   5     3251.16     3248.51     70.60 o 
   3   3   5       98.87      172.88     29.39 o 
   4   3   5     1389.02     1341.98     59.17 o 
   5   3   5      146.65      196.93     37.45 o 
   6   3   5        6.96       21.33     31.17 o 
   7   3   5      299.87      319.17     50.52 o 
   8   3   5     1155.73     1143.89     82.69 o 
   9   3   5       10.81       43.14     50.87 o 
  10   3   5        5.24       11.43     55.80 o 
  11   3   5        8.87       55.40     64.28 o 
 -12   4   5      172.18      175.34     85.93 o 
 -11   4   5      298.55      282.44     91.86 o 
 -10   4   5        0.82        6.17     65.46 o 
  -9   4   5      233.10      205.51     69.33 o 
  -8   4   5      149.10      131.76     47.89 o 
  -7   4   5     2464.04     2306.51     93.28 o 
  -6   4   5       43.30       47.02     29.39 o 
  -5   4   5     6229.94     5818.59    115.57 o 
  -4   4   5      664.31      621.78     46.81 o 
  -3   4   5      223.02      224.69     31.14 o 
  -2   4   5      597.14      788.17     51.12 o 
  -1   4   5     4333.58     4166.20     99.32 o 
   0   4   5      990.57     1105.00     41.17 o 
   1   4   5    11405.43    11455.24    230.75 o 
   2   4   5      252.42      377.37     34.21 o 
   3   4   5     5843.29     5829.09    102.88 o 
   4   4   5       19.17       -5.68     24.44 o 
   5   4   5      747.92      501.88    118.93 o 
   6   4   5      523.53      494.84     54.32 o 
   7   4   5      935.67      945.09     70.94 o 
   8   4   5       12.45       13.81     41.90 o 
   9   4   5      488.16      517.65     69.89 o 
  10   4   5      148.02      213.17     71.17 o 
  11   4   5       94.97      172.91     69.73 o 
 -11   5   5      156.91      251.98     86.05 o 
 -10   5   5      147.23      107.83     72.52 o 
  -9   5   5      729.35      807.10     99.96 o 
  -8   5   5       37.97       11.16     54.39 o 
  -7   5   5       57.39       67.31     48.37 o 
  -6   5   5       24.52       44.87     33.68 o 
  -5   5   5      119.88      147.31     44.82 o 
  -4   5   5      299.42      352.73     49.66 o 
  -3   5   5      281.88      267.22     42.53 o 
  -2   5   5      306.05      325.83     42.68 o 
  -1   5   5      763.23      590.96     33.54 o 
   0   5   5     2634.05     2523.48     60.29 o 
   1   5   5       19.86       28.82     19.70 o 
   2   5   5     1096.49      846.55    133.42 o 
   3   5   5     1035.71     1125.95     53.74 o 
   4   5   5      540.22      607.89     48.60 o 
   5   5   5      329.20      150.57     53.55 o 
   6   5   5       44.12       56.68     35.82 o 
   7   5   5      271.84      316.51     50.70 o 
   8   5   5      288.52      286.44     56.93 o 
   9   5   5      214.95      251.36     66.56 o 
  10   5   5        9.61       56.45     57.12 o 
 -11   6   5       22.75       89.73     78.96 o 
 -10   6   5        5.63       49.83     73.34 o 
  -9   6   5      343.17      386.72     82.09 o 
  -8   6   5      491.72      532.38     83.05 o 
  -7   6   5     1215.85     1159.69     98.99 o 
  -6   6   5      848.52      792.05     82.33 o 
  -5   6   5     3062.01     2906.99    113.06 o 
  -4   6   5     1153.23     1195.52     79.72 o 
  -3   6   5       12.91       11.64     29.13 o 
  -2   6   5     5967.53     6038.67    252.21 o 
  -1   6   5      435.51      493.00     50.74 o 
   0   6   5     9099.18     9481.08    143.50 o 
   1   6   5      507.63      475.97     37.54 o 
   2   6   5       84.75       90.80     26.81 o 
   3   6   5      126.24       68.46     25.81 o 
   4   6   5     4288.78     3364.49    822.88 o 
   5   6   5      736.45      769.15     60.12 o 
   6   6   5      634.04      659.07     60.60 o 
   7   6   5      390.85      395.72     55.31 o 
   8   6   5       14.55       12.80     49.92 o 
   9   6   5      242.45      265.65     62.71 o 
  10   6   5      114.29      100.67     78.96 o 
 -11   7   5      401.39      332.27     91.46 o 
 -10   7   5        1.01      -10.83     67.26 o 
  -9   7   5      666.30      693.96     99.84 o 
  -8   7   5     1178.59     1237.08    112.68 o 
  -7   7   5      123.87      171.53     59.09 o 
  -6   7   5     1222.35     1272.95     97.89 o 
  -5   7   5     1855.54     1737.25     98.21 o 
  -4   7   5     1586.11     1419.98     86.80 o 
  -3   7   5     6108.03     5618.73    140.52 o 
  -2   7   5      620.53      668.68     61.73 o 
  -1   7   5     3004.50     2453.55    358.00 o 
   0   7   5     2342.09     2207.72    240.21 o 
   1   7   5        9.16        6.28     20.95 o 
   2   7   5     1167.77      704.20    258.85 o 
   3   7   5       68.72       44.67     26.79 o 
   4   7   5      186.46      184.17     43.98 o 
   5   7   5        5.80       36.33     33.53 o 
   6   7   5      625.53      635.39     61.34 o 
   7   7   5      100.08      119.24     50.96 o 
   8   7   5     1920.67     2136.20    101.75 o 
   9   7   5       15.96       37.12     67.69 o 
  10   7   5       57.38       32.46     80.74 o 
 -11   8   5       11.00       -6.72     77.17 o 
 -10   8   5      189.84      161.42     80.25 o 
  -9   8   5       69.76       87.04     69.47 o 
  -8   8   5      623.46      631.67     92.42 o 
  -7   8   5      305.41      307.15     69.24 o 
  -6   8   5      645.97      617.26     80.10 o 
  -5   8   5     2855.79     2765.52    122.26 o 
  -4   8   5      240.18      226.01     55.11 o 
  -3   8   5      490.76      549.48     64.40 o 
  -2   8   5      295.44      289.50     51.02 o 
  -1   8   5       26.86       19.84     33.81 o 
   0   8   5      145.66      133.87     30.78 o 
   1   8   5      590.00      486.01     70.36 o 
   2   8   5      211.21      227.12     36.75 o 
   3   8   5      416.22      392.48     76.84 o 
   4   8   5      140.05      160.93     42.77 o 
   5   8   5       19.20       29.76     38.48 o 
   6   8   5      114.36      132.71     45.96 o 
   7   8   5        6.22       57.64     47.17 o 
   8   8   5     1604.45     1686.19    131.35 o 
   9   8   5      333.94      412.00     89.05 o 
  10   8   5       27.19       30.06     81.37 o 
 -10   9   5       50.22       42.20     73.26 o 
  -9   9   5     2136.21     2297.22    150.10 o 
  -8   9   5       13.20      -12.48     62.84 o 
  -7   9   5      433.26      456.93     80.01 o 
  -6   9   5      196.97      206.61     63.83 o 
  -5   9   5      269.18      271.56     62.16 o 
  -4   9   5      257.11      347.96     64.71 o 
  -3   9   5     3578.66     3324.40    148.46 o 
  -2   9   5      115.87       77.19     42.16 o 
  -1   9   5     1941.29     1933.08     93.23 o 
   0   9   5       73.08       64.55     26.51 o 
   1   9   5        2.46       13.39     27.94 o 
   2   9   5      148.60      204.90     37.89 o 
   3   9   5     1438.25     1403.71     68.94 o 
   4   9   5      144.98      196.71     42.99 o 
   5   9   5     3880.13     3736.83    110.09 o 
   6   9   5       55.03       88.61     45.54 o 
   7   9   5      279.93      390.87     77.13 o 
   8   9   5       14.75       11.20     65.30 o 
   9   9   5      235.64      349.63     91.66 o 
 -10  10   5      137.81      253.80     87.21 o 
  -9  10   5       74.70       55.63     73.28 o 
  -8  10   5      364.74      400.33     88.02 o 
  -7  10   5       18.02       35.83     62.08 o 
  -6  10   5        5.47       38.34     57.58 o 
  -5  10   5      118.49      161.35     60.54 o 
  -4  10   5        3.65       26.42     50.09 o 
  -3  10   5       25.59       72.67     57.28 o 
  -2  10   5      549.18      641.04     74.57 o 
  -1  10   5        5.45       17.05     41.02 o 
   0  10   5       63.89       48.32     40.82 o 
   1  10   5       21.53       14.82     31.07 o 
   2  10   5     2141.98     2022.89     77.85 o 
   3  10   5      751.73      739.05     64.40 o 
   4  10   5     2400.86     1944.67    264.37 o 
   5  10   5       62.86       77.64     55.53 o 
   6  10   5      866.87      958.53    101.37 o 
   7  10   5       47.71       90.07     65.86 o 
   8  10   5        6.03      106.91     75.07 o 
   9  10   5        1.66       90.35     82.74 o 
  -9  11   5       10.20       98.29     78.37 o 
  -8  11   5      160.58      208.09     79.82 o 
  -7  11   5      482.27      453.46     87.43 o 
  -6  11   5       70.25      100.56     65.53 o 
  -5  11   5      266.88      246.85     69.96 o 
  -4  11   5      318.33      331.74     71.50 o 
  -3  11   5      108.27      162.96     55.10 o 
  -2  11   5        0.37       16.55     45.82 o 
  -1  11   5     1200.36      932.21    298.49 o 
   0  11   5     1966.91     1842.36    101.24 o 
   1  11   5       55.75       57.41     47.46 o 
   2  11   5     1286.08     1306.22     89.19 o 
   3  11   5        2.26        8.24     37.64 o 
   4  11   5      519.07      551.82     74.77 o 
   5  11   5       14.95        6.89     54.85 o 
   6  11   5       22.68       13.15     60.83 o 
   7  11   5      342.83      373.36     86.32 o 
   8  11   5      278.34      358.02     93.52 o 
  -9  12   5       18.11        1.02     79.12 o 
  -8  12   5        1.43        9.08     74.85 o 
  -7  12   5      192.05      210.37     79.16 o 
  -6  12   5      226.52      291.94     80.94 o 
  -5  12   5      476.27      509.99     87.14 o 
  -4  12   5     1701.98     1725.19    139.57 o 
  -3  12   5        3.13       51.72     53.38 o 
  -2  12   5      461.34      483.93     75.62 o 
  -1  12   5     1257.93     1331.65    100.49 o 
   0  12   5        6.06       76.78     52.30 o 
   1  12   5     1847.72     1981.78    109.08 o 
   2  12   5      135.89      111.56     64.77 o 
   3  12   5      399.58      471.39     89.97 o 
   4  12   5       16.13       31.94     54.90 o 
   5  12   5       14.22       37.03     57.36 o 
   6  12   5       11.34       45.98     65.00 o 
   7  12   5      178.96      363.82     89.16 o 
   8  12   5        4.10      120.59     82.36 o 
  -8  13   5       38.50       78.90     80.03 o 
  -7  13   5       26.40      -20.56     71.94 o 
  -6  13   5        9.67      -30.49     67.83 o 
  -5  13   5        0.58        9.84     76.77 o 
  -4  13   5        7.88       24.96     59.56 o 
  -3  13   5      785.52      837.50     97.28 o 
  -2  13   5        2.81       10.99     52.77 o 
  -1  13   5     1463.03     1534.19    111.54 o 
   0  13   5        4.65       -0.94     53.34 o 
   1  13   5     1152.35     1145.66    117.89 o 
   2  13   5      229.26      276.66    102.63 o 
   3  13   5       44.21       -4.36     85.76 o 
   4  13   5       34.20       25.60     66.81 o 
   5  13   5      151.14      108.40     91.10 o 
   6  13   5       47.18       61.24     72.25 o 
   7  13   5        3.12      -10.70     74.11 o 
  -7  14   5      153.64      180.10     85.07 o 
  -6  14   5       76.09       97.06     88.80 o 
  -5  14   5      537.30      612.16     97.56 o 
  -4  14   5       78.95      147.06     71.94 o 
  -3  14   5       18.16       39.03     60.90 o 
  -2  14   5     1101.54     1179.40    109.31 o 
  -1  14   5       92.72       95.05     73.64 o 
   0  14   5     1389.92     1264.27    126.77 o 
   1  14   5      575.23      485.82    121.38 o 
   2  14   5      180.15      161.68     97.50 o 
   3  14   5      385.99      453.72    118.87 o 
   4  14   5       49.21       35.20     97.00 o 
   5  14   5      143.54      149.34     85.60 o 
   6  14   5       31.98       45.22    103.61 o 
  -6  15   5      545.74      647.07    106.10 o 
  -5  15   5      212.65      150.19     78.92 o 
  -4  15   5      456.80      469.69     92.21 o 
  -3  15   5      375.57      214.27     82.60 o 
  -2  15   5       14.28       58.33     76.30 o 
  -1  15   5        8.85        2.90     71.44 o 
   0  15   5      544.34      499.70    123.04 o 
   1  15   5        9.50       88.06    101.75 o 
   2  15   5      378.08      337.37    116.72 o 
   3  15   5        1.80        2.81     98.84 o 
   4  15   5       84.25      148.28    116.98 o 
   5  15   5        1.57      -71.11     99.99 o 
  -5  16   5       69.34      147.50     85.20 o 
  -4  16   5       26.11       58.59     86.33 o 
  -3  16   5       87.33       26.80     83.59 o 
  -2  16   5        1.79      -43.19     97.99 o 
  -1  16   5        9.51       10.29    103.71 o 
   0  16   5       10.79       14.43     95.01 o 
   1  16   5        9.32      -11.44     94.82 o 
   2  16   5        3.96       46.76    102.38 o 
   3  16   5       15.51      -73.64     98.99 o 
   4  16   5      172.12      264.65    121.99 o 
  -2  17   5        9.41      -67.92    119.26 o 
  -1  17   5       19.54       38.90    108.92 o 
   0  17   5      109.92      156.33    114.15 o 
   1  17   5      349.48      242.27    158.18 o 
 -12   0   6      622.47      454.23    303.79 o 
 -10   0   6       32.08       38.11     68.70 o 
  -8   0   6     4968.28     3881.87    773.10 o 
  -6   0   6     1879.24     1200.08    365.85 o 
  -4   0   6     4574.34     3646.58    898.15 o 
  -2   0   6     4829.63     4736.43    121.60 o 
   0   0   6      701.26      653.35    107.10 o 
   2   0   6     8308.82     8662.66    276.35 o 
   4   0   6     9845.08     9280.85    212.58 o 
   6   0   6     1147.56     1119.47    102.78 o 
   8   0   6     1349.44     1032.53    482.16 o 
  10   0   6       68.39       20.90     81.59 o 
 -12   1   6      158.82      171.86    106.25 o 
 -11   1   6      724.53      750.84     93.04 o 
 -10   1   6      299.00      284.98     61.99 o 
  -9   1   6     1516.70     1538.47     88.94 o 
  -8   1   6       63.89       50.70     40.31 o 
  -7   1   6     1125.60     1178.20     67.77 o 
  -6   1   6       95.56       72.09     31.05 o 
  -5   1   6     3492.41     3586.80     83.94 o 
  -4   1   6     6226.79     6151.14     99.92 o 
  -3   1   6       58.34       88.10     21.60 o 
  -2   1   6     1805.11     1683.11     47.05 o 
  -1   1   6     2233.91     1750.33    363.46 o 
   0   1   6      988.71     1077.36     69.09 o 
   1   1   6     3570.54     3728.92    113.59 o 
   2   1   6     1956.84     1857.10     58.74 o 
   3   1   6        3.08       16.11     21.41 o 
   4   1   6     3842.45     3734.84     91.21 o 
   5   1   6     5419.70     5135.96    128.77 o 
   6   1   6      326.93      359.10     51.63 o 
   7   1   6     2543.29     2529.49    106.39 o 
   8   1   6      757.58      433.36    155.38 o 
   9   1   6        0.31      -18.53     49.01 o 
  10   1   6      186.87      203.54     63.87 o 
  11   1   6      153.94      243.28     69.30 o 
 -12   2   6        0.38        1.68     80.59 o 
 -11   2   6      443.93      433.26     91.10 o 
 -10   2   6      180.16      197.09     64.25 o 
  -9   2   6      723.20      802.21     72.14 o 
  -8   2   6      600.76      572.20     59.29 o 
  -7   2   6     1139.01     1178.56     68.26 o 
  -6   2   6      982.48      964.47     57.87 o 
  -5   2   6     3520.86     3283.20     80.60 o 
  -4   2   6     3127.70     3100.60     73.13 o 
  -3   2   6      895.40      893.16     42.62 o 
  -2   2   6     1040.45      978.43     39.77 o 
  -1   2   6      583.95      660.27     47.10 o 
   0   2   6     2686.49     2363.06    617.33 o 
   1   2   6     4264.80     4375.18    105.06 o 
   2   2   6        0.03       -1.08     18.29 o 
   3   2   6     5940.95     5719.89    101.63 o 
   4   2   6        4.22       17.14     26.56 o 
   5   2   6        5.08       14.40     30.24 o 
   6   2   6     1290.85     1354.79     77.18 o 
   7   2   6        6.53      -13.09     36.98 o 
   8   2   6      129.53      164.94     53.66 o 
   9   2   6      723.72      792.11     80.91 o 
  10   2   6      462.58      472.82     73.33 o 
  11   2   6      411.18      442.95     79.57 o 
 -12   3   6      181.80      124.85     85.99 o 
 -11   3   6      102.09      135.66     81.38 o 
 -10   3   6        3.81       26.08     68.32 o 
  -9   3   6     1504.16     1558.71    101.92 o 
  -8   3   6      227.62      248.01     54.88 o 
  -7   3   6      630.87      744.32     58.22 o 
  -6   3   6      749.23      775.06     53.39 o 
  -5   3   6     1088.30     1020.23     53.36 o 
  -4   3   6     2591.94     2588.51     75.62 o 
  -3   3   6     1670.45     1489.37     50.68 o 
  -2   3   6        1.35        2.17     16.72 o 
  -1   3   6    12164.84    11917.92    157.24 o 
   0   3   6     1599.88     1934.01    171.19 o 
   1   3   6     3491.95     3798.63     95.16 o 
   2   3   6      525.13      497.96     37.79 o 
   3   3   6      231.41      230.99     36.76 o 
   4   3   6      244.22      250.31     38.84 o 
   5   3   6     1771.00     1793.92     74.57 o 
   6   3   6      327.63      285.01     47.65 o 
   7   3   6      120.08       75.01     39.14 o 
   8   3   6      580.23      506.21     65.36 o 
   9   3   6      608.78      564.76     73.43 o 
  10   3   6        1.27      -10.19     58.86 o 
 -11   4   6       84.20       37.90     78.10 o 
 -10   4   6      260.22      265.84     80.32 o 
  -9   4   6      258.30      229.08     72.20 o 
  -8   4   6     3195.02     3020.93    135.98 o 
  -7   4   6       35.80       19.53     38.22 o 
  -6   4   6     1573.86     1462.68     63.70 o 
  -5   4   6      120.49      126.27     35.38 o 
  -4   4   6     5056.19     4870.94    103.66 o 
  -3   4   6      130.36      137.19     29.82 o 
  -2   4   6    10463.34    10200.92    161.98 o 
  -1   4   6        3.64        1.11     17.23 o 
   0   4   6    15049.92    14533.82    285.35 o 
   1   4   6       79.77       62.89     21.50 o 
   2   4   6     4442.64     4133.33     95.95 o 
   3   4   6      903.83      908.22     53.12 o 
   4   4   6      796.06      761.74     55.13 o 
   5   4   6       32.35       26.83     33.60 o 
   6   4   6       11.30       31.55     36.36 o 
   7   4   6        0.11      -34.63     34.63 o 
   8   4   6     1997.35     1918.71     96.65 o 
   9   4   6       29.88       13.89     51.33 o 
  10   4   6       74.89       42.80     59.02 o 
 -11   5   6      181.38      128.83     78.56 o 
 -10   5   6      124.27       89.42     73.25 o 
  -9   5   6      286.62      231.36     71.49 o 
  -8   5   6      391.95      408.22     76.85 o 
  -7   5   6      601.73      607.59     79.21 o 
  -6   5   6      397.39      421.08     66.86 o 
  -5   5   6       55.97       91.61     41.80 o 
  -4   5   6     3047.74     2853.39    103.53 o 
  -3   5   6     3582.15     3440.53    171.09 o 
  -2   5   6       15.78       13.19     26.76 o 
  -1   5   6     3535.33     3367.28     69.49 o 
   0   5   6     7191.73     7149.29    132.78 o 
   1   5   6     4785.82     5045.38     91.45 o 
   2   5   6     1987.92     1678.26    228.01 o 
   3   5   6     2310.94     2324.43     73.70 o 
   4   5   6      659.38      669.97     54.36 o 
   5   5   6        2.33       -6.53     33.41 o 
   6   5   6       83.59       71.80     39.28 o 
   7   5   6       69.11       53.50     38.80 o 
   8   5   6      592.72      619.72     72.29 o 
   9   5   6      210.57      249.16     60.90 o 
  10   5   6        3.63       -4.04     64.19 o 
 -11   6   6      112.20      109.13     79.04 o 
 -10   6   6        0.77       46.43     70.35 o 
  -9   6   6      155.67      177.55     74.94 o 
  -8   6   6     1007.86     1059.05    105.24 o 
  -7   6   6      681.59      641.93     81.76 o 
  -6   6   6     3909.32     3552.42    133.67 o 
  -5   6   6     1937.85     1882.37     97.73 o 
  -4   6   6       29.15       17.76     34.91 o 
  -3   6   6       62.68       59.02     35.15 o 
  -2   6   6      134.08      138.34     38.80 o 
  -1   6   6       40.09       28.24     20.90 o 
   0   6   6      106.52       97.25     24.59 o 
   1   6   6     2806.20     2671.20     71.74 o 
   2   6   6        2.88       16.09     24.04 o 
   3   6   6     3746.17     3770.07    105.78 o 
   4   6   6      239.27      221.46     41.58 o 
   5   6   6      225.94      197.59     44.12 o 
   6   6   6     3720.67     3080.75    538.93 o 
   7   6   6        2.76        4.04     43.07 o 
   8   6   6     1997.79     2005.86    101.08 o 
   9   6   6      496.98      497.41     80.88 o 
  10   6   6      235.73      276.34     77.80 o 
 -11   7   6      119.57      116.87     80.31 o 
 -10   7   6      345.51      349.94     88.73 o 
  -9   7   6      874.59      941.56    108.46 o 
  -8   7   6      717.55      707.90     94.20 o 
  -7   7   6      475.82      556.38     81.79 o 
  -6   7   6       42.87       20.76     46.08 o 
  -5   7   6      867.60      921.41     84.02 o 
  -4   7   6      902.17      907.64     78.53 o 
  -3   7   6      415.75      584.85     63.73 o 
  -2   7   6      510.38      520.38     69.41 o 
  -1   7   6     3945.99     3958.56    114.45 o 
   0   7   6        1.73        5.83     21.44 o 
   1   7   6      346.24      365.41     38.82 o 
   2   7   6      901.55      923.96     60.78 o 
   3   7   6      371.13      350.17     41.84 o 
   4   7   6      955.74      918.99     69.78 o 
   5   7   6     2660.32     2126.28    360.64 o 
   6   7   6       51.35       51.90     38.92 o 
   7   7   6      898.21      971.08     78.90 o 
   8   7   6        0.66      -29.44     54.07 o 
   9   7   6       69.09      150.15     67.72 o 
  10   7   6       48.00       51.12     77.96 o 
 -10   8   6      346.90      339.07     87.01 o 
  -9   8   6        4.11      -33.28     66.18 o 
  -8   8   6     1979.06     2114.48    129.25 o 
  -7   8   6      307.82      412.88     87.18 o 
  -6   8   6      505.01      520.15     78.18 o 
  -5   8   6      837.70      915.98     89.04 o 
  -4   8   6      906.35      984.82     85.87 o 
  -3   8   6        1.49      -18.96     37.99 o 
  -2   8   6      736.47      684.46     90.39 o 
  -1   8   6       41.90       14.28     31.67 o 
   0   8   6        7.22        9.28     23.58 o 
   1   8   6      227.93      274.89     37.92 o 
   2   8   6     1766.32     1511.18    193.43 o 
   3   8   6      615.33      392.34     92.76 o 
   4   8   6      401.78      283.60     93.63 o 
   5   8   6      106.18      113.15     38.48 o 
   6   8   6      450.10      481.29     60.75 o 
   7   8   6       17.25       24.32     51.29 o 
   8   8   6        8.86       33.31     67.41 o 
   9   8   6       74.72       81.18     73.59 o 
 -10   9   6      387.08      379.28     94.06 o 
  -9   9   6        3.79       -6.06     71.45 o 
  -8   9   6        3.32       27.65     64.92 o 
  -7   9   6      426.33      490.84     85.72 o 
  -6   9   6      163.30      143.47     62.47 o 
  -5   9   6        2.88       -4.32     47.62 o 
  -4   9   6     4144.33     3941.71    169.47 o 
  -3   9   6      251.28      255.21     59.90 o 
  -2   9   6     2347.18     2263.54    104.39 o 
  -1   9   6        5.99       17.31     39.39 o 
   0   9   6      273.22      246.40     40.17 o 
   1   9   6        0.73      -16.64     28.28 o 
   2   9   6      351.74      366.07     52.61 o 
   3   9   6      539.15      454.08     55.47 o 
   4   9   6     1040.75      945.49     74.69 o 
   5   9   6     1635.80     1652.81     93.22 o 
   6   9   6       46.61      111.50     50.75 o 
   7   9   6      857.23      892.57     99.79 o 
   8   9   6      298.47      313.85     85.91 o 
   9   9   6        1.37      -39.30     75.89 o 
 -10  10   6        0.46       15.21     78.18 o 
  -9  10   6       47.71       53.16     75.10 o 
  -8  10   6       72.17      108.94     69.53 o 
  -7  10   6      452.97      496.08     88.11 o 
  -6  10   6      319.67      249.24     71.08 o 
  -5  10   6     1819.67     1866.33    115.78 o 
  -4  10   6     1849.17     1901.07    110.57 o 
  -3  10   6     1282.15     1240.47     99.19 o 
  -2  10   6     1152.73     1086.32     90.50 o 
  -1  10   6      646.92      741.60     77.76 o 
   0  10   6      367.60      291.70     58.54 o 
   1  10   6      189.46      241.13     46.57 o 
   2  10   6      581.34      588.91     55.50 o 
   3  10   6     1016.97     1057.81     69.80 o 
   4  10   6       94.09      126.63     41.79 o 
   5  10   6       74.90       77.54     47.71 o 
   6  10   6       65.33       74.58     66.10 o 
   7  10   6      133.08      168.94     71.79 o 
   8  10   6      121.57      162.31     82.88 o 
  -9  11   6      110.32      146.07     81.75 o 
  -8  11   6      124.52      109.20     77.53 o 
  -7  11   6       16.01       57.68     64.91 o 
  -6  11   6      448.38      488.19     87.29 o 
  -5  11   6      336.29      365.56     80.38 o 
  -4  11   6      128.74      125.85     70.53 o 
  -3  11   6     3224.13     3160.29    136.22 o 
  -2  11   6       17.88      -19.08     51.94 o 
  -1  11   6     2979.21     3113.79    128.20 o 
   0  11   6       79.07       43.93     46.58 o 
   1  11   6     1203.15     1189.56     95.46 o 
   2  11   6       52.03       63.79     45.38 o 
   3  11   6      177.05      195.93     48.26 o 
   4  11   6      230.04      306.41     65.73 o 
   5  11   6      192.06      183.81     67.31 o 
   6  11   6      255.51      248.47     76.27 o 
   7  11   6       78.24       45.73     75.70 o 
   8  11   6        7.12       23.46     77.70 o 
  -8  12   6      121.39      142.48     82.03 o 
  -7  12   6       34.75       12.93     69.36 o 
  -6  12   6      251.32      265.52     78.01 o 
  -5  12   6      761.84      790.79    100.10 o 
  -4  12   6      173.08      112.91     61.57 o 
  -3  12   6       36.22      106.39     60.02 o 
  -2  12   6     1571.19     1656.02    125.78 o 
  -1  12   6        5.47       50.75     52.76 o 
   0  12   6     1107.92     1150.88     98.87 o 
   1  12   6      864.33      792.35     88.09 o 
   2  12   6     1227.94     1189.31     99.67 o 
   3  12   6      886.96      880.41     91.84 o 
   4  12   6        5.11       20.62     68.44 o 
   5  12   6       26.15       86.92    106.56 o 
   6  12   6      118.92      198.35     77.22 o 
   7  12   6       21.36      110.53     79.20 o 
  -8  13   6      174.18      198.95     89.86 o 
  -7  13   6      116.74      136.26     79.21 o 
  -6  13   6       78.19       90.62     75.09 o 
  -5  13   6      105.02      178.05     83.75 o 
  -4  13   6      226.76      209.88     73.99 o 
  -3  13   6       16.01       48.96     61.54 o 
  -2  13   6       45.93       62.65     61.97 o 
  -1  13   6       39.69       71.63     54.68 o 
   0  13   6     1205.34     1246.51    106.81 o 
   1  13   6      757.47      813.09    107.86 o 
   2  13   6      661.55      627.11    100.95 o 
   3  13   6       85.61       14.28     83.31 o 
   4  13   6      384.87      347.61     89.59 o 
   5  13   6      118.17      156.48     86.86 o 
   6  13   6       25.40       66.90    105.43 o 
  -7  14   6       64.38       31.86     80.94 o 
  -6  14   6      607.06      698.20    122.62 o 
  -5  14   6       13.23       44.51     68.45 o 
  -4  14   6      276.45      343.73     85.06 o 
  -3  14   6        3.04      -33.38     59.27 o 
  -2  14   6       78.35       76.30     63.49 o 
  -1  14   6       25.63        4.67     61.74 o 
   0  14   6      532.28      577.04    100.14 o 
   1  14   6      236.45      373.28    115.74 o 
   2  14   6      126.96        5.93     87.78 o 
   3  14   6      171.39      196.41    103.25 o 
   4  14   6        3.78      -47.86     93.42 o 
   5  14   6       38.68       61.55    111.35 o 
   6  14   6      400.37      197.02     97.96 o 
  -6  15   6       36.70      123.93     83.76 o 
  -5  15   6      193.51      254.06     86.34 o 
  -4  15   6       13.14       24.41     72.28 o 
  -3  15   6        1.83      -38.61     65.72 o 
  -2  15   6        7.57       58.65     76.51 o 
  -1  15   6      126.33      164.94     85.57 o 
   0  15   6       12.29      107.68     98.77 o 
   1  15   6        1.54      -14.55     94.52 o 
   2  15   6       85.63       55.98    100.69 o 
   3  15   6       65.87      145.20    104.64 o 
   4  15   6       43.80      139.93    115.40 o 
  -4  16   6        3.28       31.23     85.76 o 
  -3  16   6       82.54      137.00     84.21 o 
  -2  16   6      114.31       89.34    109.58 o 
  -1  16   6       57.74       92.81    111.25 o 
   0  16   6       13.85       60.96    101.92 o 
   1  16   6        4.35      125.02    114.55 o 
   2  16   6      453.48      294.50    191.26 o 
   3  16   6        1.42       56.97    110.30 o 
  -1  17   6       54.94       68.53    114.59 o 
 -11   0   7      395.27       90.20    188.10 o 
  -9   0   7      538.28      313.44    224.54 o 
  -7   0   7     1219.36      761.19    388.88 o 
  -5   0   7     7394.38     6596.38    199.68 o 
  -3   0   7    14727.59    14872.56    226.30 o 
  -1   0   7     8430.34     8122.59    466.52 o 
   1   0   7     1190.65     1135.61     90.62 o 
   3   0   7     6289.21     6350.43    152.92 o 
   5   0   7      422.23      433.65     72.54 o 
   7   0   7        0.68      -32.24     54.24 o 
   9   0   7     1715.57     1763.96    151.34 o 
 -12   1   7        3.04       -6.70    103.74 o 
 -11   1   7       20.62       40.68     66.06 o 
 -10   1   7       69.74       65.79     62.85 o 
  -9   1   7      145.91      139.74     51.17 o 
  -8   1   7       63.56       67.86     42.00 o 
  -7   1   7      815.72      748.12     60.58 o 
  -6   1   7      699.13      808.84     56.18 o 
  -5   1   7      608.67      590.39     47.19 o 
  -4   1   7     5800.47     5314.33     97.30 o 
  -3   1   7     2057.17     2248.41     62.73 o 
  -2   1   7     2446.87     1937.42    417.63 o 
  -1   1   7     3030.04     3080.13     90.81 o 
   0   1   7       88.07      107.32     31.89 o 
   1   1   7        6.72       -0.75     30.57 o 
   2   1   7       61.84       72.32     36.63 o 
   3   1   7      566.94      539.96     43.80 o 
   4   1   7      992.31     1017.47     59.79 o 
   5   1   7      204.53      192.78     41.25 o 
   6   1   7        9.60       -0.72     36.17 o 
   7   1   7      252.66      271.15     52.83 o 
   8   1   7      335.57      405.18     63.38 o 
   9   1   7      101.51      108.33     56.23 o 
  10   1   7       83.42       71.19     61.51 o 
 -12   2   7      130.84       95.61     86.47 o 
 -11   2   7      397.67      422.45     94.82 o 
 -10   2   7       69.65       83.49     60.65 o 
  -9   2   7      599.96      661.57     78.48 o 
  -8   2   7     3646.40     3418.23    104.77 o 
  -7   2   7       15.77      -22.30     34.04 o 
  -6   2   7      785.56      827.40     56.68 o 
  -5   2   7      342.67      372.85     41.40 o 
  -4   2   7       14.70        7.84     23.97 o 
  -3   2   7      132.30      144.55     26.05 o 
  -2   2   7      251.72      403.29     31.44 o 
  -1   2   7       30.17       29.39     24.68 o 
   0   2   7     8662.27     8189.49    172.55 o 
   1   2   7     1902.34     1893.94     83.13 o 
   2   2   7     1676.01     1517.45     53.78 o 
   3   2   7     2245.09     2054.12     67.50 o 
   4   2   7        4.94       17.76     28.28 o 
   5   2   7      267.14      285.84     45.37 o 
   6   2   7      387.27      395.83     52.33 o 
   7   2   7       29.86       43.44     41.93 o 
   8   2   7     2388.36     2457.09    106.03 o 
   9   2   7       30.64       40.63     51.27 o 
  10   2   7      128.60       65.79     63.48 o 
 -11   3   7       37.17       23.92     74.33 o 
 -10   3   7      579.25      586.65     95.07 o 
  -9   3   7      683.86      697.38     94.68 o 
  -8   3   7      472.13      510.34     65.58 o 
  -7   3   7     4628.90     4349.55    108.44 o 
  -6   3   7        5.40        2.40     29.42 o 
  -5   3   7     5158.40     4999.13    101.11 o 
  -4   3   7     1985.54     1927.64     63.70 o 
  -3   3   7      455.72      567.37     39.42 o 
  -2   3   7      100.36       63.59     21.74 o 
  -1   3   7     4164.10     4139.95     74.20 o 
   0   3   7     1286.32     1298.25     70.94 o 
   1   3   7     4609.38     4807.53     87.90 o 
   2   3   7     1144.85     1086.42     49.77 o 
   3   3   7       62.36       70.37     30.92 o 
   4   3   7     4071.80     3802.71    104.37 o 
   5   3   7     4246.51     4106.85    108.33 o 
   6   3   7      604.84      671.78     64.24 o 
   7   3   7     1268.28     1345.38     84.53 o 
   8   3   7      155.24      170.86     54.47 o 
   9   3   7      255.75      140.85     56.70 o 
  10   3   7       25.09       43.26     59.23 o 
 -11   4   7      169.91      105.78     81.45 o 
 -10   4   7      270.29      259.16     81.34 o 
  -9   4   7      943.70      946.68    105.85 o 
  -8   4   7      133.59      148.66     63.27 o 
  -7   4   7      197.34      219.18     49.49 o 
  -6   4   7      140.24      145.52     43.98 o 
  -5   4   7       18.30       22.73     26.40 o 
  -4   4   7      672.75      704.01     46.02 o 
  -3   4   7      108.95      139.66     27.22 o 
  -2   4   7      643.02      754.44     42.27 o 
  -1   4   7     1160.40     1157.79     46.99 o 
   0   4   7     1659.17     1603.69     53.54 o 
   1   4   7     2253.60     1779.91    254.75 o 
   2   4   7     2463.20     2646.27     72.63 o 
   3   4   7     3139.27     2990.53     82.52 o 
   4   4   7        5.41       40.25     33.53 o 
   5   4   7      487.17      540.69     55.07 o 
   6   4   7       34.46       23.68     36.88 o 
   7   4   7      387.17      408.28     60.52 o 
   8   4   7       44.08       42.39     49.58 o 
   9   4   7      107.95       93.48     55.81 o 
  10   4   7       93.02       53.56     59.83 o 
 -11   5   7        0.08       14.92     73.13 o 
 -10   5   7      418.66      441.01     92.94 o 
  -9   5   7      943.92     1131.47    114.16 o 
  -8   5   7      502.62      515.33     80.74 o 
  -7   5   7     1339.20     1365.79    104.92 o 
  -6   5   7        2.52       -4.73     46.26 o 
  -5   5   7     6017.95     5772.20    125.32 o 
  -4   5   7      203.16      246.22     39.85 o 
  -3   5   7     3857.25     3665.82     92.04 o 
  -2   5   7        2.00        8.89     20.91 o 
  -1   5   7    19647.92    20016.04    231.29 o 
   0   5   7      275.13      261.00     35.81 o 
   1   5   7     2640.09     2458.21     69.40 o 
   2   5   7      754.84      594.43     97.36 o 
   3   5   7     1010.55      968.37     59.32 o 
   4   5   7     1014.68     1086.22     66.13 o 
   5   5   7      744.06      800.65     64.61 o 
   6   5   7      264.67      303.74     51.55 o 
   7   5   7     1243.08     1264.91     84.29 o 
   8   5   7       40.19       71.67     50.61 o 
   9   5   7      292.84      169.80     58.40 o 
  10   5   7        0.77       21.33     59.99 o 
 -11   6   7      137.87       63.34     79.29 o 
 -10   6   7       51.08       96.96     74.66 o 
  -9   6   7        9.97       14.26     60.91 o 
  -8   6   7     1149.27     1281.74    112.08 o 
  -7   6   7      387.48      435.23     73.86 o 
  -6   6   7       10.51       38.86     46.96 o 
  -5   6   7      263.70      303.43     60.77 o 
  -4   6   7      178.35      243.13     50.68 o 
  -3   6   7       95.52       81.42     39.40 o 
  -2   6   7       12.24       18.84     37.64 o 
  -1   6   7      955.20      970.82     48.30 o 
   0   6   7     4415.05     4177.82     87.74 o 
   1   6   7      142.06      157.87     32.15 o 
   2   6   7     1465.99     1490.68    110.94 o 
   3   6   7       96.68      111.46     33.71 o 
   4   6   7      278.19      316.26     48.43 o 
   5   6   7      407.64      428.16     54.32 o 
   6   6   7     1324.55     1402.40     83.52 o 
   7   6   7       20.92       59.98     45.25 o 
   8   6   7      842.30      607.18    166.15 o 
   9   6   7        2.39       -4.70     55.04 o 
 -11   7   7      108.98      124.59     85.95 o 
 -10   7   7       53.56       83.14     72.43 o 
  -9   7   7      438.54      396.95     88.17 o 
  -8   7   7      175.49      197.01     70.63 o 
  -7   7   7      213.91      227.69     68.90 o 
  -6   7   7      214.52      235.08     62.97 o 
  -5   7   7       47.68       24.85     45.28 o 
  -4   7   7     5213.71     4934.56    145.46 o 
  -3   7   7       20.80       27.61     39.25 o 
  -2   7   7     1511.86     1495.97     82.11 o 
  -1   7   7      509.86      522.21     40.58 o 
   0   7   7        8.99       32.34     25.00 o 
   1   7   7       98.82      101.01     30.50 o 
   2   7   7        4.70       20.96     28.58 o 
   3   7   7      256.69      244.08     41.08 o 
   4   7   7     1819.87     1715.91     85.82 o 
   5   7   7        2.14       23.72     37.66 o 
   6   7   7      103.37      125.19     46.71 o 
   7   7   7      289.94      244.83     55.18 o 
   8   7   7      244.01      199.36     58.56 o 
   9   7   7       57.47        6.66     75.67 o 
 -10   8   7       41.11      132.00     80.48 o 
  -9   8   7      643.85      674.34    103.25 o 
  -8   8   7      825.27      989.42    110.06 o 
  -7   8   7      159.72      173.00     63.94 o 
  -6   8   7      621.20      649.88     82.32 o 
  -5   8   7     1992.87     1997.83    110.85 o 
  -4   8   7      621.67      667.12     78.41 o 
  -3   8   7     3558.68     3489.20    125.33 o 
  -2   8   7       72.27      142.20     46.91 o 
  -1   8   7     1711.40     1731.86     90.18 o 
   0   8   7       53.45       43.78     28.02 o 
   1   8   7     1265.53     1260.57     62.37 o 
   2   8   7        8.76        3.07     31.74 o 
   3   8   7     2452.14     2507.18     97.30 o 
   4   8   7     1780.75     1636.80    169.80 o 
   5   8   7      158.44      202.53     47.95 o 
   6   8   7      258.01      240.64     51.71 o 
   7   8   7       61.01       72.19     49.46 o 
   8   8   7       85.73       71.34     69.44 o 
   9   8   7      571.04      687.28    105.70 o 
 -10   9   7       49.76      -21.13     75.02 o 
  -9   9   7      227.68      203.85     81.97 o 
  -8   9   7       24.45       25.75     69.97 o 
  -7   9   7      178.82      158.27     70.45 o 
  -6   9   7      151.20      185.83     65.73 o 
  -5   9   7     2075.30     1962.37    115.73 o 
  -4   9   7      433.98      413.75     69.10 o 
  -3   9   7      585.86      637.88    120.96 o 
  -2   9   7      260.28      190.99     89.20 o 
  -1   9   7       54.03       60.03     45.49 o 
   0   9   7      261.39      320.47     47.31 o 
   1   9   7      678.05      630.99     53.75 o 
   2   9   7        0.46        9.23     33.24 o 
   3   9   7      129.78      126.06     38.49 o 
   4   9   7        6.11      -24.19     37.20 o 
   5   9   7      238.40      248.83     50.50 o 
   6   9   7        5.58      -20.37     48.32 o 
   7   9   7      625.15      559.61    144.54 o 
   8   9   7       56.32       92.13     76.22 o 
  -9  10   7      669.40      765.60    112.46 o 
  -8  10   7      622.62      713.32    103.93 o 
  -7  10   7        8.61      -42.94     61.48 o 
  -6  10   7      888.17      979.65    105.45 o 
  -5  10   7      203.49      290.39     71.75 o 
  -4  10   7      570.89      568.04     81.07 o 
  -3  10   7        4.67       32.28     48.64 o 
  -2  10   7        1.89       15.17     45.00 o 
  -1  10   7       53.58       23.96     41.76 o 
   0  10   7      735.28      531.55    134.27 o 
   1  10   7     1206.69     1063.15     92.63 o 
   2  10   7      926.95      601.25    177.24 o 
   3  10   7     1279.87     1166.80    142.68 o 
   4  10   7       90.26       32.36     42.34 o 
   5  10   7      199.42      177.10     49.40 o 
   6  10   7      692.95      557.33    178.20 o 
   7  10   7       60.52       96.80     68.46 o 
   8  10   7      472.00      493.19     98.39 o 
  -9  11   7       21.17       52.16     79.46 o 
  -8  11   7      202.25      203.03     81.80 o 
  -7  11   7     1030.59     1095.18    117.13 o 
  -6  11   7       16.67      -22.98     61.15 o 
  -5  11   7       20.28      -16.75     59.54 o 
  -4  11   7     1421.60     1398.39    130.97 o 
  -3  11   7      153.02      175.39     59.58 o 
  -2  11   7      394.96      481.80     74.46 o 
  -1  11   7      505.19      533.66     76.80 o 
   0  11   7      193.15      187.68     58.43 o 
   1  11   7      319.22      189.60     66.20 o 
   2  11   7      594.96      579.49     74.69 o 
   3  11   7      121.38      151.18     52.88 o 
   4  11   7     1666.19     1662.22    123.55 o 
   5  11   7      175.67      225.39     73.82 o 
   6  11   7       97.63      114.23     70.17 o 
   7  11   7      171.98      154.71     80.24 o 
  -8  12   7      296.31      353.83     96.04 o 
  -7  12   7        1.04       29.04     74.79 o 
  -6  12   7      275.46      297.28     80.34 o 
  -5  12   7       89.23      107.53     78.84 o 
  -4  12   7      125.87      110.10     64.77 o 
  -3  12   7       77.60       84.68     60.11 o 
  -2  12   7      308.98      331.61     71.07 o 
  -1  12   7      134.67      121.57     59.94 o 
   0  12   7     1027.33      790.15    198.76 o 
   1  12   7      212.37      207.49     62.89 o 
   2  12   7      526.38      431.90     77.00 o 
   3  12   7      245.95      289.26     83.29 o 
   4  12   7        7.03       47.49     71.41 o 
   5  12   7      140.72       91.17     99.48 o 
   6  12   7        0.68       26.21     74.48 o 
   7  12   7       56.46      105.75     82.60 o 
  -7  13   7      158.42      197.80     85.16 o 
  -6  13   7       23.25      -18.64     70.59 o 
  -5  13   7       29.52       45.82     67.57 o 
  -4  13   7      258.23      298.03     78.10 o 
  -3  13   7      352.52      393.96     79.55 o 
  -2  13   7       54.40       75.96     62.86 o 
  -1  13   7     2012.01     2061.50    124.93 o 
   0  13   7        1.16      -40.81     56.82 o 
   1  13   7     1494.05     1402.21    112.52 o 
   2  13   7        6.55      -40.69     65.73 o 
   3  13   7      122.92      163.05     96.46 o 
   4  13   7        1.26      -22.95     91.25 o 
   5  13   7       91.93      111.12     87.00 o 
   6  13   7       13.82       63.62    107.49 o 
  -6  14   7       25.34       53.80     77.67 o 
  -5  14   7      127.79      195.13     78.97 o 
  -4  14   7       48.54       73.05     74.00 o 
  -3  14   7       29.20       18.37     63.92 o 
  -2  14   7      784.12      872.51    101.23 o 
  -1  14   7      167.73      196.83     71.75 o 
   0  14   7      490.71      664.03    104.24 o 
   1  14   7        3.56       27.79     72.86 o 
   2  14   7      289.44      227.97    108.54 o 
   3  14   7       28.79        9.18     92.65 o 
   4  14   7        0.09       69.92    105.40 o 
   5  14   7       14.84       81.67    149.75 o 
  -5  15   7      141.18      204.90     87.53 o 
  -4  15   7      467.67      518.75     97.67 o 
  -3  15   7        4.29       27.28     71.14 o 
  -2  15   7      130.09      159.68     84.90 o 
  -1  15   7       59.40       47.04     79.29 o 
   0  15   7        0.21       38.12    102.95 o 
   1  15   7      185.15      126.68    110.39 o 
   2  15   7       32.13       69.03    102.12 o 
   3  15   7      158.47      154.06    111.56 o 
   4  15   7      111.99       27.83    102.03 o 
  -3  16   7      421.38      378.11    105.01 o 
  -2  16   7       93.39       79.91     87.41 o 
  -1  16   7      143.95      163.57    118.61 o 
   0  16   7      159.77       89.19    114.59 o 
   1  16   7       14.53      -23.66    107.76 o 
   2  16   7       21.18       31.24    108.58 o 
 -10   0   8        0.51       41.96     67.76 o 
  -8   0   8     2528.43     1759.53    722.09 o 
  -6   0   8     3121.03     2297.25    963.90 o 
  -4   0   8     8914.55     8424.41    237.83 o 
  -2   0   8     4595.75     4381.99    162.32 o 
   0   0   8     7513.66     7462.54    347.25 o 
   2   0   8     4564.33     4956.57    188.72 o 
   4   0   8        0.45        9.44     42.95 o 
   6   0   8      791.30      836.51     99.88 o 
   8   0   8     2846.87     2982.86    167.64 o 
  10   0   8       96.76      142.58    118.28 o 
 -11   1   8        1.62      109.62     75.81 o 
 -10   1   8      798.74      979.21     94.29 o 
  -9   1   8      155.65      126.97     51.20 o 
  -8   1   8      172.17      228.30     50.69 o 
  -7   1   8     1281.99     1297.82     72.47 o 
  -6   1   8       72.22       59.90     34.12 o 
  -5   1   8     5373.35     5108.32    106.26 o 
  -4   1   8     3725.44     3430.82     84.30 o 
  -3   1   8       22.95       41.76     22.81 o 
  -2   1   8     1756.04     1434.35    324.18 o 
  -1   1   8      175.58      241.04     42.60 o 
   0   1   8       46.19       79.65     33.86 o 
   1   1   8        6.86        6.68     34.52 o 
   2   1   8      346.67      414.19     63.86 o 
   3   1   8       57.75       91.02     29.76 o 
   4   1   8     2681.63     2502.69     83.24 o 
   5   1   8      353.09      389.01     50.06 o 
   6   1   8       47.99       -2.17     39.81 o 
   7   1   8      682.34      728.66     71.69 o 
   8   1   8      278.93      241.68     58.89 o 
   9   1   8     1334.89     1418.93    101.65 o 
  10   1   8       94.71       68.29     75.76 o 
 -11   2   8       52.53       89.92     76.83 o 
 -10   2   8      591.39      776.77    103.41 o 
  -9   2   8     1111.90     1182.08     95.21 o 
  -8   2   8        0.69      -17.18     41.58 o 
  -7   2   8        8.16       -2.33     34.16 o 
  -6   2   8        5.72       15.37     31.68 o 
  -5   2   8     1211.98     1253.89     63.41 o 
  -4   2   8       25.69       33.28     26.14 o 
  -3   2   8     3588.09     3561.88     78.96 o 
  -2   2   8      196.04      171.12     37.76 o 
  -1   2   8     4136.11     3192.34    336.02 o 
   0   2   8     3745.24     3730.58    123.23 o 
   1   2   8      683.35      727.32     62.77 o 
   2   2   8     1179.13     1100.10     75.01 o 
   3   2   8     1742.39     1626.37     64.68 o 
   4   2   8     1915.36     1916.72     75.33 o 
   5   2   8      521.73      562.78     57.66 o 
   6   2   8      833.32      957.22     72.52 o 
   7   2   8      502.34      485.30     64.02 o 
   8   2   8       29.80       14.09     50.50 o 
   9   2   8      246.68      294.14     66.65 o 
  10   2   8      102.19      105.86     78.12 o 
 -11   3   8      122.71      119.76     81.13 o 
 -10   3   8        1.55       50.03     70.54 o 
  -9   3   8      328.71      321.39     78.67 o 
  -8   3   8       72.33      127.80     52.32 o 
  -7   3   8       21.03       31.30     42.94 o 
  -6   3   8      378.88      361.89     46.86 o 
  -5   3   8     1346.91     1318.10     63.71 o 
  -4   3   8      262.05      283.76     37.33 o 
  -3   3   8      838.83      890.79     48.86 o 
  -2   3   8     1208.87     1189.59     49.41 o 
  -1   3   8     1240.85     1183.94     67.40 o 
   0   3   8     1713.73     1533.52    114.01 o 
   1   3   8      177.81      140.46     38.21 o 
   2   3   8      309.13      312.42     36.27 o 
   3   3   8     5769.35     5543.36    116.79 o 
   4   3   8      963.42     1027.14     62.98 o 
   5   3   8       73.42       87.11     38.19 o 
   6   3   8      552.16      617.51     64.45 o 
   7   3   8      209.16      248.37     54.44 o 
   8   3   8       48.36       59.42     51.11 o 
   9   3   8      110.41      110.60     61.38 o 
  10   3   8       36.30       59.42     73.34 o 
 -11   4   8       26.32       59.55     79.07 o 
 -10   4   8      199.41      203.87     78.80 o 
  -9   4   8       10.87       63.05     63.37 o 
  -8   4   8      808.25      911.82     97.73 o 
  -7   4   8       98.69      110.41     57.38 o 
  -6   4   8      104.36      130.97     43.68 o 
  -5   4   8        1.65       -6.55     28.08 o 
  -4   4   8        5.85       29.06     27.25 o 
  -3   4   8        0.49       16.69     23.74 o 
  -2   4   8     1372.77     1330.29     54.14 o 
  -1   4   8        1.90        7.44     21.92 o 
   0   4   8    16076.05    15850.98    318.10 o 
   1   4   8      308.27      178.08     50.65 o 
   2   4   8     1496.27     1431.00     59.26 o 
   3   4   8      206.60      199.89     38.82 o 
   4   4   8        4.53       49.97     35.06 o 
   5   4   8       72.62       97.93     38.76 o 
   6   4   8      473.63      571.29     63.13 o 
   7   4   8      184.57      178.32     50.86 o 
   8   4   8        5.21       18.77     50.09 o 
   9   4   8       19.06       57.98     58.17 o 
  10   4   8      212.18      203.99     84.47 o 
 -11   5   8       11.81       14.91     77.10 o 
 -10   5   8      102.88      102.84     74.56 o 
  -9   5   8        1.53      -13.87     63.55 o 
  -8   5   8     1017.84     1030.78    104.65 o 
  -7   5   8      745.18      757.72     88.17 o 
  -6   5   8     1071.21     1175.86     94.38 o 
  -5   5   8      715.59      789.90     78.80 o 
  -4   5   8      879.07      891.73     62.36 o 
  -3   5   8      615.41      679.21     46.42 o 
  -2   5   8     1103.27     1163.92     59.51 o 
  -1   5   8     2494.78     2522.68     69.42 o 
   0   5   8      865.63      876.01     49.84 o 
   1   5   8     3879.73     3973.22    132.91 o 
   2   5   8       23.71       46.49     31.89 o 
   3   5   8     1927.71     1922.05     74.00 o 
   4   5   8     3011.37     3022.30     95.30 o 
   5   5   8      523.44      541.84     59.81 o 
   6   5   8      548.46      613.97     64.12 o 
   7   5   8       60.70       88.68     49.62 o 
   8   5   8       32.26       12.41     51.73 o 
   9   5   8       18.34       52.23     66.87 o 
 -11   6   8      424.65      424.66     97.39 o 
 -10   6   8      211.57      296.59     86.42 o 
  -9   6   8     2083.50     1999.86    136.09 o 
  -8   6   8     2986.52     3036.41    145.85 o 
  -7   6   8      203.59      235.16     66.43 o 
  -6   6   8      242.37      305.18     65.98 o 
  -5   6   8       86.27       43.94     47.70 o 
  -4   6   8       93.72      131.08     49.54 o 
  -3   6   8     1479.73     1366.98     83.75 o 
  -2   6   8      660.22      705.35     46.45 o 
  -1   6   8     2591.07     2527.33     80.12 o 
   0   6   8      542.31      545.29     44.38 o 
   1   6   8      152.05      130.41     32.33 o 
   2   6   8      327.94      222.07     46.19 o 
   3   6   8      751.26      765.03     59.96 o 
   4   6   8     2491.56     2468.75     90.26 o 
   5   6   8      760.38      706.94     65.81 o 
   6   6   8        2.15      -31.32     40.36 o 
   7   6   8      644.41      721.89     74.18 o 
   8   6   8      667.54      622.40     75.70 o 
   9   6   8       88.11       72.58     70.31 o 
 -10   7   8       86.84      171.19     82.35 o 
  -9   7   8      658.19      659.98     99.46 o 
  -8   7   8       11.78       34.79     64.54 o 
  -7   7   8      761.80      800.23     96.55 o 
  -6   7   8        4.92       66.70     51.82 o 
  -5   7   8     5080.16     4896.15    153.94 o 
  -4   7   8      343.38      326.45     61.99 o 
  -3   7   8      782.24      783.21     75.10 o 
  -2   7   8      199.90      182.14     47.99 o 
  -1   7   8      555.07      633.16     46.54 o 
   0   7   8      107.80      117.42     33.23 o 
   1   7   8      388.80      380.03     44.78 o 
   2   7   8     1175.10     1199.18     66.93 o 
   3   7   8     1233.50     1051.20     99.12 o 
   4   7   8     1040.21     1013.73     77.24 o 
   5   7   8      809.62      856.30     70.52 o 
   6   7   8       39.69       66.16     46.23 o 
   7   7   8     1537.78     1604.05     96.46 o 
   8   7   8       43.70       75.33     58.10 o 
   9   7   8      252.70      228.04     82.62 o 
 -10   8   8      276.96      261.05     85.91 o 
  -9   8   8       43.61       75.79     73.68 o 
  -8   8   8       37.69       32.17     67.29 o 
  -7   8   8       49.92        8.77     58.75 o 
  -6   8   8     1313.30     1395.04    110.33 o 
  -5   8   8       93.39       95.05     56.82 o 
  -4   8   8     3728.22     3383.84    181.03 o 
  -3   8   8      809.98      805.23     95.51 o 
  -2   8   8      452.66      513.27     67.36 o 
  -1   8   8     2393.09     2337.94    103.87 o 
   0   8   8      995.64      990.08     58.55 o 
   1   8   8       38.72       48.12     33.42 o 
   2   8   8      570.88      714.09     58.23 o 
   3   8   8        4.87       13.83     37.55 o 
   4   8   8       97.39       50.03     43.69 o 
   5   8   8       25.39       29.64     42.77 o 
   6   8   8       34.79       74.57     50.14 o 
   7   8   8       52.90       63.84     55.31 o 
   8   8   8      994.55      976.96     90.44 o 
 -10   9   8       10.06       28.69     79.22 o 
  -9   9   8       80.10      106.85     79.42 o 
  -8   9   8       33.00        8.67     66.11 o 
  -7   9   8      287.61      370.10     85.34 o 
  -6   9   8      377.61      387.59     76.66 o 
  -5   9   8       60.31       81.16     56.48 o 
  -4   9   8     4710.66     4562.90    155.31 o 
  -3   9   8     1039.06     1157.21     92.84 o 
  -2   9   8     1130.96     1275.13     92.97 o 
  -1   9   8     1949.82     1773.79     99.09 o 
   0   9   8       42.68       20.32     47.30 o 
   1   9   8       88.40       81.01     35.79 o 
   2   9   8      325.32      260.47     45.93 o 
   3   9   8       14.39       44.00     38.64 o 
   4   9   8     1526.22     1338.03    140.54 o 
   5   9   8       21.07      -19.06     44.25 o 
   6   9   8        2.23       34.74     49.34 o 
   7   9   8      112.20      114.16     66.23 o 
   8   9   8      148.40      264.36     85.62 o 
  -9  10   8      170.40      183.63     81.72 o 
  -8  10   8       23.09       61.97     74.18 o 
  -7  10   8      156.26      139.09     73.96 o 
  -6  10   8      263.76      231.54     76.38 o 
  -5  10   8      209.36      201.73     70.81 o 
  -4  10   8       56.46       85.88     67.97 o 
  -3  10   8      603.81      506.80    140.83 o 
  -2  10   8      869.34      953.36     88.90 o 
  -1  10   8      852.84      845.48     85.25 o 
   0  10   8     1347.93     1387.20     97.55 o 
   1  10   8       30.90       32.46     50.23 o 
   2  10   8      950.67     1084.50     72.47 o 
   3  10   8       85.45       99.25     42.83 o 
   4  10   8      665.90      663.33     73.37 o 
   5  10   8      156.78      265.69     63.82 o 
   6  10   8      177.38      240.01     73.05 o 
   7  10   8       15.82       28.78     72.79 o 
  -8  11   8       80.99      135.59     80.71 o 
  -7  11   8      221.86      311.90     88.10 o 
  -6  11   8      219.18      182.83     75.54 o 
  -5  11   8      878.29      928.28    104.35 o 
  -4  11   8        0.03       13.58     56.31 o 
  -3  11   8        6.25       46.99     55.09 o 
  -2  11   8      467.28      301.63    111.12 o 
  -1  11   8     1284.55     1461.59    108.33 o 
   0  11   8      808.56      872.06     91.11 o 
   1  11   8      799.31      817.29     88.39 o 
   2  11   8      174.57       36.31     54.10 o 
   3  11   8     2417.34     2504.02    123.36 o 
   4  11   8       40.16       23.52     48.90 o 
   5  11   8      137.69      150.28     77.46 o 
   6  11   8        4.86      -35.21     67.68 o 
   7  11   8        3.38      106.96     78.42 o 
  -8  12   8      160.15      246.28     90.68 o 
  -7  12   8       18.79       27.83     72.89 o 
  -6  12   8       96.29      119.14     77.19 o 
  -5  12   8       60.98       -9.55     74.48 o 
  -4  12   8       17.82       91.04     63.08 o 
  -3  12   8       15.04       11.69     57.26 o 
  -2  12   8      861.30     1026.68    102.20 o 
  -1  12   8       57.00       47.57     55.02 o 
   0  12   8     2222.97     1517.98    426.44 o 
   1  12   8      432.93      212.81    124.40 o 
   2  12   8      340.29      251.29     69.35 o 
   3  12   8      313.08      290.17     70.92 o 
   4  12   8        1.06        7.05     61.57 o 
   5  12   8       86.55       96.60     79.45 o 
   6  12   8      186.80      249.39     92.50 o 
  -7  13   8        3.93       89.68     80.85 o 
  -6  13   8      340.01      441.60    106.65 o 
  -5  13   8      541.91      632.88     98.89 o 
  -4  13   8      136.11      114.65     68.03 o 
  -3  13   8       22.43       16.36     63.30 o 
  -2  13   8       78.47      130.23     68.16 o 
  -1  13   8       76.85      134.34     65.21 o 
   0  13   8      155.59      175.56     63.94 o 
   1  13   8        2.32       31.22     61.84 o 
   2  13   8       10.53      -35.88     67.61 o 
   3  13   8        1.51       25.45     84.99 o 
   4  13   8      782.97      582.75    130.67 o 
   5  13   8       45.43       48.20    106.83 o 
  -6  14   8      107.15      199.65     86.14 o 
  -5  14   8       36.99       67.01     77.62 o 
  -4  14   8        8.65       38.26     70.59 o 
  -3  14   8      127.76      112.67     72.09 o 
  -2  14   8      167.49       87.64     70.02 o 
  -1  14   8       54.92       64.14     66.00 o 
   0  14   8      157.22      212.01     76.05 o 
   1  14   8       95.59      112.38     80.04 o 
   2  14   8       28.43      101.30    101.73 o 
   3  14   8      343.29      375.52    125.74 o 
   4  14   8      354.92      317.42    126.33 o 
  -5  15   8      341.74      409.54     96.47 o 
  -4  15   8       57.70       77.04     79.75 o 
  -3  15   8        0.34       90.00     79.53 o 
  -2  15   8       46.49       18.34     74.80 o 
  -1  15   8       27.37       28.68     77.92 o 
   0  15   8       67.47      -22.61     80.16 o 
   1  15   8      163.10      132.63    109.86 o 
   2  15   8      190.06      204.04    111.08 o 
   3  15   8       36.37       51.57    111.58 o 
  -2  16   8      231.12      354.47    104.31 o 
  -1  16   8      417.11      447.95    137.64 o 
   0  16   8       30.40      161.83    116.13 o 
   1  16   8        0.66      -13.02    106.72 o 
 -11   0   9       42.56      112.67    120.03 o 
  -9   0   9      320.83      297.13     80.73 o 
  -7   0   9      148.18       40.61     71.30 o 
  -5   0   9      137.73       61.99     47.34 o 
  -3   0   9      843.13      903.82     98.52 o 
  -1   0   9     5021.44     4444.66    175.10 o 
   1   0   9      158.22      226.01     69.38 o 
   3   0   9      132.24      138.69     65.41 o 
   5   0   9       56.19      208.81     81.35 o 
   7   0   9      387.13      466.85    117.61 o 
   9   0   9      324.97      302.43    121.10 o 
 -11   1   9      312.65      296.60    108.60 o 
 -10   1   9       54.66       52.44     63.09 o 
  -9   1   9       56.63      118.47     59.70 o 
  -8   1   9      135.56      160.48     49.37 o 
  -7   1   9     1924.62     1823.59     82.44 o 
  -6   1   9        7.29       12.41     32.85 o 
  -5   1   9    12365.50    11412.67    159.88 o 
  -4   1   9     2695.58     2635.36     78.59 o 
  -3   1   9     3140.22     2818.67    266.49 o 
  -2   1   9     3807.31     3135.45    195.81 o 
  -1   1   9      561.09      759.33     65.41 o 
   0   1   9     2648.15     2431.68     97.70 o 
   1   1   9     3513.82     3062.72    131.33 o 
   2   1   9      401.58      356.25     66.37 o 
   3   1   9     9541.87     8834.52    220.32 o 
   4   1   9      604.15      631.44     56.99 o 
   5   1   9       17.59       42.49     49.51 o 
   6   1   9        8.01        1.40     50.69 o 
   7   1   9      561.16      587.28     88.33 o 
   8   1   9       11.88      -34.54     63.27 o 
   9   1   9      535.58      585.09     99.87 o 
 -11   2   9       59.45       12.03     77.60 o 
 -10   2   9      364.97      423.32     88.75 o 
  -9   2   9       23.37      -44.81     56.05 o 
  -8   2   9      686.62      666.31     77.86 o 
  -7   2   9      124.92       97.37     41.67 o 
  -6   2   9      813.44      910.15     63.06 o 
  -5   2   9      739.71      777.42     57.21 o 
  -4   2   9     1974.97     1939.76     69.80 o 
  -3   2   9      723.89      736.46     46.50 o 
  -2   2   9      131.57      101.45     38.04 o 
  -1   2   9     1407.07      988.79    308.90 o 
   0   2   9     6078.15     5451.63    140.07 o 
   1   2   9      831.64      815.41     71.89 o 
   2   2   9      246.97      242.49     49.84 o 
   3   2   9      221.98      199.26     38.04 o 
   4   2   9       67.22       73.19     36.73 o 
   5   2   9        0.81        3.65     41.62 o 
   6   2   9       25.36       62.36     54.74 o 
   7   2   9        0.94       60.12     57.29 o 
   8   2   9      815.06      852.29    106.24 o 
   9   2   9        8.05       52.01     71.74 o 
 -11   3   9       66.17       58.06     81.75 o 
 -10   3   9      782.14      738.89    105.39 o 
  -9   3   9        6.35        5.41     63.89 o 
  -8   3   9     1290.20     1359.71    111.13 o 
  -7   3   9      220.01      218.42     54.62 o 
  -6   3   9     1134.54     1145.96     68.15 o 
  -5   3   9      353.25      382.55     45.66 o 
  -4   3   9      649.12      697.16     51.14 o 
  -3   3   9      105.02       93.04     28.68 o 
  -2   3   9      287.38      344.19     50.43 o 
  -1   3   9        1.64        5.95     31.14 o 
   0   3   9      368.22      147.88    116.53 o 
   1   3   9       16.92       43.15     35.49 o 
   2   3   9       72.34       55.88     40.40 o 
   3   3   9       23.37       24.74     34.18 o 
   4   3   9     3022.72     3086.69     95.83 o 
   5   3   9      234.23      458.90     60.41 o 
   6   3   9      607.50      709.28     87.83 o 
   7   3   9      434.50      466.70     82.33 o 
   8   3   9      307.73      275.51     77.31 o 
   9   3   9        4.06       33.44     70.86 o 
 -11   4   9      386.46      442.28    101.05 o 
 -10   4   9        0.43       28.98     76.69 o 
  -9   4   9     2734.49     2698.20    143.40 o 
  -8   4   9      208.26      320.94     75.08 o 
  -7   4   9     1165.24     1354.84    104.88 o 
  -6   4   9      654.31      673.91     65.35 o 
  -5   4   9      757.77      712.96     63.07 o 
  -4   4   9        1.01        2.92     28.50 o 
  -3   4   9      957.16      935.22     53.37 o 
  -2   4   9       66.19      102.28     33.46 o 
  -1   4   9     4611.63     4646.06    126.86 o 
   0   4   9     2060.77     2173.18     93.73 o 
   1   4   9        2.35       10.79     30.55 o 
   2   4   9        4.96       40.76     33.65 o 
   3   4   9     1242.85     1134.76     64.99 o 
   4   4   9       21.89       21.00     35.90 o 
   5   4   9     3467.35     3469.16    120.95 o 
   6   4   9       23.77        0.73     56.28 o 
   7   4   9     2359.64     2484.18    137.23 o 
   8   4   9      562.60      556.46     94.22 o 
   9   4   9        3.96      -16.06     68.22 o 
 -11   5   9       57.35      110.23     81.61 o 
 -10   5   9      152.92      183.72     84.95 o 
  -9   5   9      226.59      211.15     76.98 o 
  -8   5   9     1162.71     1096.90    107.30 o 
  -7   5   9       33.70       56.80     57.57 o 
  -6   5   9     1748.37     1643.03    106.60 o 
  -5   5   9      913.58      959.89     90.96 o 
  -4   5   9       43.04       47.16     37.80 o 
  -3   5   9     1134.05     1238.27     59.86 o 
  -2   5   9        3.43        1.60     26.85 o 
  -1   5   9        5.50       17.25     26.59 o 
   0   5   9        1.53       -6.03     25.74 o 
   1   5   9      129.46      145.47     32.92 o 
   2   5   9      305.13      301.24     41.03 o 
   3   5   9     1043.03      992.19     64.88 o 
   4   5   9     1072.37     1065.30     70.16 o 
   5   5   9      719.18      804.43     70.23 o 
   6   5   9      193.71      242.77     68.59 o 
   7   5   9        6.62       29.53     62.25 o 
   8   5   9       99.48       16.94     69.07 o 
   9   5   9       21.70       21.72     74.77 o 
 -10   6   9      268.73      285.43     87.29 o 
  -9   6   9       25.52       53.70     71.87 o 
  -8   6   9      272.51      325.45     78.95 o 
  -7   6   9      157.60      140.69     62.29 o 
  -6   6   9      578.25      626.74     80.90 o 
  -5   6   9      104.04       66.90     50.14 o 
  -4   6   9     1715.21     1690.90     94.30 o 
  -3   6   9     1626.48     1563.07     89.86 o 
  -2   6   9      200.28      240.48     36.09 o 
  -1   6   9     2437.81     2287.63     72.62 o 
   0   6   9     1467.59     1598.00     65.70 o 
   1   6   9       69.90       89.01     33.31 o 
   2   6   9     1209.91      960.41    144.98 o 
   3   6   9        4.71        2.76     35.01 o 
   4   6   9     1548.85     1570.96     80.01 o 
   5   6   9      105.66      129.21     47.63 o 
   6   6   9      368.95      417.59     79.15 o 
   7   6   9       86.07      117.09     70.97 o 
   8   6   9      168.77      159.65     77.14 o 
   9   6   9       79.63       75.08     78.77 o 
 -10   7   9       55.76       55.55     83.24 o 
  -9   7   9      249.08      321.17     84.54 o 
  -8   7   9      619.12      635.00     93.55 o 
  -7   7   9        2.52        5.78     56.80 o 
  -6   7   9        3.74       14.51     53.33 o 
  -5   7   9      256.70      359.32     68.56 o 
  -4   7   9     1461.79     1569.63     98.15 o 
  -3   7   9     1746.36     1668.05    116.10 o 
  -2   7   9     1415.43     1382.75     86.46 o 
  -1   7   9      865.93      892.28     55.93 o 
   0   7   9     2259.47     2235.44     77.05 o 
   1   7   9     4140.04     4093.74    101.19 o 
   2   7   9      311.91      345.17     47.71 o 
   3   7   9     1321.94     1055.89    146.79 o 
   4   7   9      761.64      792.14     73.77 o 
   5   7   9      320.94      276.81     62.15 o 
   6   7   9      120.46       93.04     64.86 o 
   7   7   9      210.06      250.90     77.14 o 
   8   7   9        8.37       50.03     71.69 o 
 -10   8   9       12.98       78.03     77.54 o 
  -9   8   9        3.47       28.65     74.24 o 
  -8   8   9      270.74      228.15     78.57 o 
  -7   8   9      149.63      150.39     71.36 o 
  -6   8   9        3.63       37.28     54.50 o 
  -5   8   9       48.27       65.00     54.67 o 
  -4   8   9     1715.30     1633.91    108.19 o 
  -3   8   9     1547.77     1606.79     98.59 o 
  -2   8   9     1042.50     1058.85     85.68 o 
  -1   8   9     3022.49     3028.90    116.24 o 
   0   8   9     1559.99     1596.05     70.96 o 
   1   8   9      133.11      125.07     37.08 o 
   2   8   9       10.81      -15.98     36.06 o 
   3   8   9       49.88       64.68     40.73 o 
   4   8   9       64.37       90.99     47.59 o 
   5   8   9       82.53       97.88     54.48 o 
   6   8   9       54.21       58.14     64.38 o 
   7   8   9       44.42       50.39     69.75 o 
   8   8   9      271.12      244.79     86.25 o 
  -9   9   9      243.07      197.06     86.77 o 
  -8   9   9       10.27       43.12     74.82 o 
  -7   9   9      743.10      835.02    106.53 o 
  -6   9   9      179.39      137.32     68.57 o 
  -5   9   9     2517.54     2631.12    132.96 o 
  -4   9   9      437.52      451.74     77.04 o 
  -3   9   9       16.11       56.65     49.57 o 
  -2   9   9      266.15      281.51     62.15 o 
  -1   9   9        9.43       19.22     45.46 o 
   0   9   9      237.37      232.16     59.80 o 
   1   9   9     2162.32     2073.18     91.05 o 
   2   9   9       90.43      122.70     44.04 o 
   3   9   9     3091.02     3105.68    105.17 o 
   4   9   9       53.00       84.44     51.89 o 
   5   9   9       87.18       97.76     58.25 o 
   6   9   9        7.46       46.33     65.84 o 
   7   9   9      408.37      378.23     86.39 o 
  -9  10   9      138.25      184.90     82.32 o 
  -8  10   9      107.77      111.53     76.37 o 
  -7  10   9       13.29       19.04     69.86 o 
  -6  10   9      509.39      615.91     94.56 o 
  -5  10   9        2.58       33.59     61.07 o 
  -4  10   9      996.67     1047.25     98.69 o 
  -3  10   9      118.97      109.61     58.88 o 
  -2  10   9        2.00      -15.45     48.77 o 
  -1  10   9        2.04      -27.67     48.97 o 
   0  10   9      137.69      142.28     57.87 o 
   1  10   9      278.90      273.48     64.38 o 
   2  10   9       35.43       89.12     47.17 o 
   3  10   9       77.88       85.75     47.42 o 
   4  10   9       62.36       50.11     54.63 o 
   5  10   9       75.67       67.33     57.82 o 
   6  10   9       93.99      122.00     88.40 o 
   7  10   9      154.65      289.61    166.05 o 
  -8  11   9      363.80      365.69     94.43 o 
  -7  11   9        9.06       98.53     76.32 o 
  -6  11   9      116.12      135.74     75.71 o 
  -5  11   9        0.10      -12.54     70.64 o 
  -4  11   9      129.83      131.04     63.24 o 
  -3  11   9      766.98      744.54     91.42 o 
  -2  11   9       35.14       20.35     56.71 o 
  -1  11   9      203.29      185.10     64.63 o 
   0  11   9      284.83      282.23     70.40 o 
   1  11   9       14.46       15.31     57.36 o 
   2  11   9       29.28      -48.86     54.06 o 
   3  11   9      542.35      464.64     79.60 o 
   4  11   9      764.61      838.05     96.37 o 
   5  11   9       53.61       90.80     90.55 o 
   6  11   9      146.08      265.80    121.81 o 
  -7  12   9      512.18      481.34    102.22 o 
  -6  12   9        1.54       48.07     75.73 o 
  -5  12   9      481.06      418.35     86.84 o 
  -4  12   9      256.47      230.65     71.41 o 
  -3  12   9      242.95      229.67     77.06 o 
  -2  12   9        0.20       34.09     61.24 o 
  -1  12   9      504.77      599.44     88.35 o 
   0  12   9     1318.82     1256.99    109.32 o 
   1  12   9       60.05       79.37     64.71 o 
   2  12   9      235.15      229.32     69.80 o 
   3  12   9       84.49      105.12     80.59 o 
   4  12   9       37.06      164.02    103.31 o 
   5  12   9      504.52      664.99    209.83 o 
   6  12   9       24.93      -40.38    167.18 o 
  -6  13   9       59.57      119.72     89.74 o 
  -5  13   9       45.84       73.82     76.01 o 
  -4  13   9       12.68       42.17     81.68 o 
  -3  13   9        8.43      -10.63     64.69 o 
  -2  13   9        6.63        0.67     60.28 o 
  -1  13   9        6.06       18.16     65.50 o 
   0  13   9        9.46        0.40     67.15 o 
   1  13   9      402.05      358.06     83.30 o 
   2  13   9       44.08       56.44     70.86 o 
   3  13   9      517.57      412.19    119.65 o 
   4  13   9       30.73      -47.51    137.51 o 
  -5  14   9        8.90       22.72     76.14 o 
  -4  14   9       86.89      127.54     77.40 o 
  -3  14   9      360.28      429.67     91.43 o 
  -2  14   9       93.74      103.00     75.19 o 
  -1  14   9      981.28      825.69    273.23 o 
   0  14   9      136.97      140.37     76.89 o 
   1  14   9       75.25       96.80     80.20 o 
   2  14   9      155.12      151.78    157.94 o 
   3  14   9        4.51      130.86    144.32 o 
  -4  15   9      346.86      420.52     94.12 o 
  -3  15   9       61.78      149.85     83.83 o 
  -2  15   9      659.74      732.79    111.53 o 
  -1  15   9        4.82        8.45     84.17 o 
   0  15   9      503.11      269.51    133.31 o 
   1  15   9      178.62      -99.72    115.13 o 
   2  15   9        5.18     -120.64    120.64 o 
 -10   0  10      761.69      713.76    153.12 o 
  -8   0  10      707.57      677.44    161.79 o 
  -6   0  10      177.71      159.85     76.10 o 
  -4   0  10     4138.20     3852.24    133.00 o 
  -2   0  10     3639.08     3434.84    166.46 o 
   0   0  10     1306.73     1310.52    125.78 o 
   2   0  10        9.01       -2.98     46.75 o 
   4   0  10     1715.76     1838.37    144.32 o 
   6   0  10       41.50      -14.84     75.08 o 
   8   0  10     2298.76     2290.42    283.61 o 
 -11   1  10        3.40      -34.63     96.64 o 
 -10   1  10      227.84      263.99     83.03 o 
  -9   1  10      194.30      157.34     67.29 o 
  -8   1  10       35.13       36.03     45.44 o 
  -7   1  10      496.88      525.23     60.66 o 
  -6   1  10      188.59      187.62     43.41 o 
  -5   1  10     3182.62     2989.22     91.29 o 
  -4   1  10       17.18       30.92     31.67 o 
  -3   1  10     1116.56      873.47    252.51 o 
  -2   1  10       10.47       12.20     35.46 o 
  -1   1  10       55.69       51.37     38.02 o 
   0   1  10     1331.01     1294.99     87.76 o 
   1   1  10      182.96      240.23     61.91 o 
   2   1  10      970.07      988.81     93.74 o 
   3   1  10     1379.64     1237.50     91.34 o 
   4   1  10      101.97       80.33     45.01 o 
   5   1  10      479.92      502.31     76.24 o 
   6   1  10       47.41       39.85     55.42 o 
   7   1  10        1.39        3.18     62.40 o 
   8   1  10      402.37      416.35     90.62 o 
   9   1  10       54.07       94.64     74.05 o 
 -11   2  10        9.14       38.67     79.83 o 
 -10   2  10      251.29      206.80     81.93 o 
  -9   2  10      599.94      660.85     98.58 o 
  -8   2  10      161.06       78.77     56.36 o 
  -7   2  10      579.54      618.07     62.89 o 
  -6   2  10       21.57        8.50     34.42 o 
  -5   2  10     1320.45     1306.11     68.99 o 
  -4   2  10       60.85       28.65     30.91 o 
  -3   2  10     1612.13     1482.15     85.49 o 
  -2   2  10     1045.88     1029.94     77.91 o 
  -1   2  10     6702.68     6379.84    182.21 o 
   0   2  10     2455.92     2095.91     97.99 o 
   1   2  10      745.32      812.56     75.96 o 
   2   2  10      307.86      286.04     54.72 o 
   3   2  10      182.87      196.72     53.70 o 
   4   2  10       63.77       90.19     48.25 o 
   5   2  10      640.73      828.62     92.52 o 
   6   2  10       34.41       50.18     57.98 o 
   7   2  10      729.44      738.27     97.69 o 
   8   2  10        2.79       46.93     66.42 o 
   9   2  10       19.81      -25.86     70.04 o 
 -11   3  10      181.57      201.18     85.42 o 
 -10   3  10      257.57      271.21     86.85 o 
  -9   3  10      395.86      433.17     87.99 o 
  -8   3  10     1469.26     1375.04    114.52 o 
  -7   3  10       47.22       74.81     48.81 o 
  -6   3  10       62.73       91.22     43.25 o 
  -5   3  10     1130.65     1220.11     68.32 o 
  -4   3  10     1063.31     1122.00     61.85 o 
  -3   3  10     1225.88     1150.27     65.34 o 
  -2   3  10      649.18      709.18     68.09 o 
  -1   3  10        5.76        2.31     33.24 o 
   0   3  10     2139.95     1036.53    527.03 o 
   1   3  10     6474.51     6191.13    194.61 o 
   2   3  10      172.79      156.52     48.41 o 
   3   3  10     6248.33     6149.08    253.87 o 
   4   3  10      545.79      591.03     78.42 o 
   5   3  10      348.04      398.42     72.93 o 
   6   3  10      205.40      152.33     66.76 o 
   7   3  10      356.90      395.62     79.79 o 
   8   3  10      113.75      143.52     76.60 o 
   9   3  10        2.69       -7.23     72.23 o 
 -10   4  10      327.21      380.03     91.42 o 
  -9   4  10      381.98      373.96     86.58 o 
  -8   4  10      233.28      268.43     76.45 o 
  -7   4  10      249.30      281.09     66.77 o 
  -6   4  10      381.63      402.71     68.47 o 
  -5   4  10       11.02       29.37     37.86 o 
  -4   4  10     1430.10     1364.44     67.17 o 
  -3   4  10        2.47        7.83     28.26 o 
  -2   4  10     1324.06     1345.03     82.91 o 
  -1   4  10       80.10       83.06     40.55 o 
   0   4  10      677.48      665.29     69.02 o 
   1   4  10       82.05       28.57     37.38 o 
   2   4  10      882.41      960.33     82.83 o 
   3   4  10       82.75       99.85     46.69 o 
   4   4  10     3197.46     3113.57    134.41 o 
   5   4  10        1.46       17.47     52.50 o 
   6   4  10     1598.79     1612.76    123.17 o 
   7   4  10      141.32      192.08     71.61 o 
   8   4  10      332.39      319.94     86.71 o 
   9   4  10        8.40        0.32     74.47 o 
 -10   5  10      424.57      548.81    103.19 o 
  -9   5  10      648.79      708.36    102.75 o 
  -8   5  10     1121.83     1203.77    115.55 o 
  -7   5  10      278.20      296.09     70.77 o 
  -6   5  10      791.69      881.05     90.24 o 
  -5   5  10      626.22      654.89     77.31 o 
  -4   5  10      295.80      312.78     51.66 o 
  -3   5  10      321.95      327.84     42.63 o 
  -2   5  10     1375.30     1355.67     71.04 o 
  -1   5  10      145.53      143.33     45.60 o 
   0   5  10     2674.03     2633.73    108.66 o 
   1   5  10        1.92       18.13     38.98 o 
   2   5  10        5.72       66.65     42.26 o 
   3   5  10        3.31        8.89     44.66 o 
   4   5  10     2165.36     2223.28    118.50 o 
   5   5  10       96.32      173.00     64.92 o 
   6   5  10      576.04      569.59     88.51 o 
   7   5  10        7.10        8.62     67.58 o 
   8   5  10      219.59      165.22     81.42 o 
 -10   6  10       52.61       99.19     79.64 o 
  -9   6  10      469.86      586.97     99.09 o 
  -8   6  10        9.72        6.76     63.93 o 
  -7   6  10      684.69      781.92     94.47 o 
  -6   6  10      117.65      148.17     60.52 o 
  -5   6  10      859.54      960.64     89.00 o 
  -4   6  10     1561.90     1567.08     95.31 o 
  -3   6  10      422.77      511.86     78.60 o 
  -2   6  10      394.41      472.98     52.51 o 
  -1   6  10     1070.76     1102.65     75.35 o 
   0   6  10       13.58      -18.03     38.38 o 
   1   6  10       19.45      -13.74     39.84 o 
   2   6  10     1901.33     1211.84    382.91 o 
   3   6  10       22.97       19.36     47.48 o 
   4   6  10      154.06      187.62     65.61 o 
   5   6  10     1053.77     1040.83    102.96 o 
   6   6  10        0.17        9.76     61.68 o 
   7   6  10      694.34      746.53    103.19 o 
   8   6  10        1.74       15.31     74.81 o 
 -10   7  10        0.44       -1.89     79.47 o 
  -9   7  10      341.96      465.20     95.15 o 
  -8   7  10      307.19      236.43     80.98 o 
  -7   7  10      582.08      552.11     88.08 o 
  -6   7  10      190.55      164.31     64.68 o 
  -5   7  10     1061.06     1162.77     99.15 o 
  -4   7  10      624.93      723.93     79.46 o 
  -3   7  10     1981.43     2144.03    129.72 o 
  -2   7  10      815.18      703.37     86.05 o 
  -1   7  10     3952.33     3774.30    107.40 o 
   0   7  10      120.17      129.45     48.00 o 
   1   7  10       21.60       27.41     44.93 o 
   2   7  10      131.68      178.50     56.86 o 
   3   7  10      417.70      259.09     77.62 o 
   4   7  10        5.29       15.74     63.58 o 
   5   7  10      331.59      344.86     78.82 o 
   6   7  10       29.20       12.77     62.96 o 
   7   7  10        0.73       96.05     76.96 o 
   8   7  10      175.54      178.10     86.94 o 
  -9   8  10       81.48       96.59     81.56 o 
  -8   8  10      408.56      409.63     92.99 o 
  -7   8  10       20.82      -29.66     61.65 o 
  -6   8  10     1609.49     1785.74    122.99 o 
  -5   8  10      253.78      351.76     74.43 o 
  -4   8  10     3694.72     3463.11    230.28 o 
  -3   8  10      183.69      184.83     56.79 o 
  -2   8  10      487.58      512.85     83.47 o 
  -1   8  10      354.71      503.49     82.20 o 
   0   8  10      280.98      293.09     56.97 o 
   1   8  10       61.74       42.83     47.36 o 
   2   8  10      532.00      549.45     73.27 o 
   3   8  10       22.19       61.38     51.17 o 
   4   8  10      549.27      478.59    108.83 o 
   5   8  10       18.00       -6.94     60.19 o 
   6   8  10      435.15      450.85     88.09 o 
   7   8  10       46.50       53.83     74.31 o 
  -9   9  10       54.86       37.73     78.03 o 
  -8   9  10       71.46       98.88     81.22 o 
  -7   9  10      418.80      474.92     91.24 o 
  -6   9  10      378.97      350.38     80.41 o 
  -5   9  10      172.19      158.15     66.11 o 
  -4   9  10        3.69        0.49     64.55 o 
  -3   9  10      666.74      766.19     91.77 o 
  -2   9  10      271.76      242.34     62.50 o 
  -1   9  10      331.00      321.02     76.68 o 
   0   9  10     2019.90     1886.76    132.04 o 
   1   9  10        4.13       23.18     54.22 o 
   2   9  10      786.35      863.47     87.49 o 
   3   9  10       39.00       70.59     59.49 o 
   4   9  10        1.06      -37.11     68.83 o 
   5   9  10        4.09       36.37     64.78 o 
   6   9  10        2.86        6.73     72.25 o 
   7   9  10      184.73      248.27     87.32 o 
  -8  10  10      218.19      242.33     85.62 o 
  -7  10  10      197.75      250.48     84.74 o 
  -6  10  10      416.40      472.54     91.14 o 
  -5  10  10      125.50      171.71     72.59 o 
  -4  10  10      740.32      774.08     92.68 o 
  -3  10  10      668.34      674.76     86.23 o 
  -2  10  10      359.17      375.85     71.66 o 
  -1  10  10     1193.25     1218.49    118.62 o 
   0  10  10     1754.88     1983.94    138.33 o 
   1  10  10      702.42      613.85    129.18 o 
   2  10  10      353.29      451.76    124.02 o 
   3  10  10      221.44      162.98     80.08 o 
   4  10  10      462.20      405.65     82.87 o 
   5  10  10      149.79      187.35     74.52 o 
   6  10  10       36.12       89.21     76.42 o 
  -8  11  10        0.47      -54.96     74.83 o 
  -7  11  10      102.22      190.11     86.44 o 
  -6  11  10      167.93      177.00     81.06 o 
  -5  11  10      350.87      427.18     86.35 o 
  -4  11  10      158.78      174.82     69.21 o 
  -3  11  10      112.91      153.70     66.57 o 
  -2  11  10      383.51      537.32     98.20 o 
  -1  11  10       26.90       59.39     68.98 o 
   0  11  10      273.62      251.57     85.20 o 
   1  11  10     1802.15     1798.58    184.62 o 
   2  11  10        1.99       89.09    101.26 o 
   3  11  10      367.50      545.38    131.38 o 
   4  11  10        9.11       -6.71     81.16 o 
   5  11  10        9.95      -23.79     83.88 o 
   6  11  10        7.97       96.48    155.99 o 
  -7  12  10      231.29      235.97     90.05 o 
  -6  12  10       89.54       30.60     86.98 o 
  -5  12  10      267.62      289.57     82.16 o 
  -4  12  10        8.43       64.91     69.02 o 
  -3  12  10       14.20       51.38     66.72 o 
  -2  12  10       40.24      -13.51     69.42 o 
  -1  12  10      118.25      153.60     81.30 o 
   0  12  10      383.83      517.02     99.29 o 
   1  12  10       15.23        4.32     97.00 o 
   2  12  10      317.44      395.58    123.13 o 
   3  12  10       19.72       39.84    106.19 o 
   4  12  10      615.47      319.77    167.67 o 
  -6  13  10      242.82      259.06     89.88 o 
  -5  13  10       51.49      121.07     72.95 o 
  -4  13  10       12.08       60.81     70.88 o 
  -3  13  10        0.09       43.34     80.65 o 
  -2  13  10       75.20       87.03     84.54 o 
  -1  13  10      135.92        6.23     79.04 o 
   0  13  10      216.17      204.15    121.47 o 
   1  13  10      265.59      375.72    129.12 o 
   2  13  10       30.83       91.82    110.09 o 
   3  13  10        2.88       43.62    154.05 o 
  -4  14  10      374.43      317.12    157.13 o 
  -3  14  10        6.09        8.35     88.34 o 
  -2  14  10      262.18      380.70    105.62 o 
  -1  14  10       87.00       48.77    125.59 o 
   0  14  10       41.75       -5.19    118.72 o 
   1  14  10        7.08        2.92    139.13 o 
   2  14  10      141.90      222.31    167.34 o 
  -2  15  10      121.81      132.73     97.97 o 
  -1  15  10       18.41       72.02    126.10 o 
   0  15  10      116.58      150.64    170.59 o 
 -11   0  11      289.58      250.37    209.83 o 
  -9   0  11       36.28      -24.47    103.87 o 
  -7   0  11      285.46      154.20    105.76 o 
  -5   0  11      742.40      803.73    109.30 o 
  -3   0  11     1514.78     1435.98    126.44 o 
  -1   0  11     3129.14     2724.61    231.72 o 
   1   0  11     3572.33     3450.54    183.88 o 
   3   0  11     3088.72     3050.94    180.86 o 
   5   0  11       47.39       52.78     74.37 o 
   7   0  11      829.80      843.17    155.64 o 
 -10   1  11      244.02      285.64    107.53 o 
  -9   1  11       15.18      -47.06     60.96 o 
  -8   1  11        1.96      -19.79     51.19 o 
  -7   1  11      270.93      271.81     52.64 o 
  -6   1  11      117.07      125.76     48.42 o 
  -5   1  11       11.98      -13.97     39.72 o 
  -4   1  11        1.37       -6.42     38.00 o 
  -3   1  11      961.29      764.37    172.76 o 
  -2   1  11      419.59      477.56     64.21 o 
  -1   1  11      397.77      400.67     61.22 o 
   0   1  11     4980.63     4596.37    195.23 o 
   1   1  11      612.37      578.33     83.44 o 
   2   1  11     1245.25     1189.19    106.56 o 
   3   1  11       31.62       31.21     43.82 o 
   4   1  11        3.13       16.30     42.08 o 
   5   1  11     1150.83     1042.87    102.81 o 
   6   1  11        7.59       43.55     58.76 o 
   7   1  11       23.00        6.63     62.67 o 
   8   1  11       67.30       42.78     72.23 o 
 -10   2  11      367.91      406.73     94.14 o 
  -9   2  11      263.56      290.15     84.94 o 
  -8   2  11       59.16       67.00     62.48 o 
  -7   2  11      327.87      412.65     65.90 o 
  -6   2  11        2.82       -5.50     42.62 o 
  -5   2  11      856.81      901.32     81.22 o 
  -4   2  11     7789.28     7076.77    170.88 o 
  -3   2  11     1148.55     1168.28     86.52 o 
  -2   2  11     2482.84     2155.25    170.88 o 
  -1   2  11        3.25       36.80     39.75 o 
   0   2  11      163.54      146.35     50.85 o 
   1   2  11        0.39        5.90     38.27 o 
   2   2  11       26.17        9.61     40.26 o 
   3   2  11       12.29       17.21     41.62 o 
   4   2  11     2885.68     2888.42    133.74 o 
   5   2  11      363.03      318.53     72.45 o 
   6   2  11      123.59      118.36     65.10 o 
   7   2  11      495.13      515.68     91.31 o 
   8   2  11      227.17      180.52     77.37 o 
 -10   3  11        0.32      -55.74     77.11 o 
  -9   3  11     1042.34     1199.73    121.64 o 
  -8   3  11     1717.23     1845.10    127.50 o 
  -7   3  11        1.42        6.71     61.73 o 
  -6   3  11     2934.89     2987.36    199.32 o 
  -5   3  11      666.63      713.48     74.08 o 
  -4   3  11     1257.73     1257.56     88.32 o 
  -3   3  11     1518.46     1470.95     90.56 o 
  -2   3  11      136.03      158.47     50.78 o 
  -1   3  11     4689.74     4528.14    141.27 o 
   0   3  11      614.44      580.50    105.93 o 
   1   3  11       24.49       27.86     40.72 o 
   2   3  11       64.04      126.59     49.55 o 
   3   3  11     2165.80     2154.01    114.95 o 
   4   3  11      493.61      461.08     83.60 o 
   5   3  11     1650.60     1577.73    120.82 o 
   6   3  11      295.21      351.44     78.70 o 
   7   3  11      934.38      949.02    109.53 o 
   8   3  11      627.63      651.66    106.17 o 
 -10   4  11       40.63       16.99     78.35 o 
  -9   4  11     1062.48     1067.01    114.97 o 
  -8   4  11      159.54       72.68     69.69 o 
  -7   4  11     1009.95      997.43    113.02 o 
  -6   4  11      246.75      199.26     85.47 o 
  -5   4  11     1210.27     1124.52    106.99 o 
  -4   4  11      505.78      570.39     66.47 o 
  -3   4  11        5.89       10.46     40.01 o 
  -2   4  11      122.78      141.39     48.02 o 
  -1   4  11      119.01      172.41     50.60 o 
   0   4  11      244.10      194.31     53.25 o 
   1   4  11       12.69       45.91     41.07 o 
   2   4  11      148.41      187.79     53.50 o 
   3   4  11      135.72      171.42     65.88 o 
   4   4  11      765.82      746.66     89.77 o 
   5   4  11      766.07      818.59     97.51 o 
   6   4  11      123.89       76.31     65.62 o 
   7   4  11      510.64      480.89     92.05 o 
   8   4  11        0.04       25.57     75.30 o 
 -10   5  11       11.42       26.71     77.93 o 
  -9   5  11     1453.51     1596.19    132.94 o 
  -8   5  11      394.96      332.25     82.68 o 
  -7   5  11      201.33      263.35     82.06 o 
  -6   5  11      115.05      221.83     92.73 o 
  -5   5  11      671.37      719.36    123.47 o 
  -4   5  11      769.18      839.74    125.73 o 
  -3   5  11     2748.17     2599.66    132.80 o 
  -2   5  11        5.57       -0.21     41.15 o 
  -1   5  11     4274.17     3986.54    133.57 o 
   0   5  11      609.37      462.18     66.07 o 
   1   5  11      803.35      755.09     77.04 o 
   2   5  11       46.83       85.26     48.64 o 
   3   5  11     1982.72     1998.13    115.89 o 
   4   5  11      240.30      289.98     67.91 o 
   5   5  11      596.59      562.98     87.84 o 
   6   5  11      238.25      178.76     73.60 o 
   7   5  11      890.48      939.04    113.28 o 
   8   5  11      237.46      265.63     87.07 o 
 -10   6  11      452.51      457.13    100.25 o 
  -9   6  11       18.62       28.42     74.78 o 
  -8   6  11      397.70      359.76     81.98 o 
  -7   6  11      475.05      565.40    100.08 o 
  -6   6  11       87.92      165.37     91.82 o 
  -5   6  11      241.37      198.47     91.55 o 
  -4   6  11      639.93      698.42    120.67 o 
  -3   6  11      307.57      347.38     98.40 o 
  -2   6  11       51.92       77.67     47.33 o 
  -1   6  11     1264.64     1153.74     84.61 o 
   0   6  11      212.05      169.80     53.75 o 
   1   6  11      202.56      169.65     52.94 o 
   2   6  11      338.41      216.40     87.13 o 
   3   6  11       23.52       89.09     55.90 o 
   4   6  11     1520.09     1560.73    118.46 o 
   5   6  11       19.23       38.95     60.74 o 
   6   6  11       39.46      137.15     77.52 o 
   7   6  11       10.26      -44.95     71.73 o 
  -9   7  11       35.33       38.94     83.88 o 
  -8   7  11       24.43      -28.33     75.61 o 
  -7   7  11       52.53       85.17     74.33 o 
  -6   7  11      173.61      152.59     94.65 o 
  -5   7  11        3.93       20.92     73.32 o 
  -4   7  11      669.57      739.34    130.29 o 
  -3   7  11       85.20       81.23     74.90 o 
  -2   7  11      736.28      695.94    134.18 o 
  -1   7  11      244.33      294.47     99.05 o 
   0   7  11     2582.25     2534.66    114.60 o 
   1   7  11       49.03       20.38     49.25 o 
   2   7  11      934.18     1126.06     95.90 o 
   3   7  11       77.60       84.59     55.38 o 
   4   7  11        5.71       -9.19     58.01 o 
   5   7  11       82.91       96.00     68.70 o 
   6   7  11        4.18      -28.17     69.50 o 
   7   7  11        1.58       20.65     73.70 o 
  -9   8  11        2.78       58.02     85.95 o 
  -8   8  11        2.13       33.67     79.60 o 
  -7   8  11      132.20      163.63     98.81 o 
  -6   8  11        0.80       -3.01     80.39 o 
  -5   8  11      768.20      964.00    168.96 o 
  -4   8  11      211.81      156.27     96.78 o 
  -3   8  11      109.16      108.04     83.69 o 
  -2   8  11        7.99      -11.34     78.42 o 
  -1   8  11     1077.80     1256.92    158.06 o 
   0   8  11        0.09       91.32     85.63 o 
   1   8  11     2049.50     2125.97    114.03 o 
   2   8  11       22.79       28.65     52.86 o 
   3   8  11     1190.36      908.03    127.36 o 
   4   8  11      342.25      244.27     84.87 o 
   5   8  11       22.84       -2.86     65.67 o 
   6   8  11       15.84      -21.04     71.61 o 
   7   8  11      123.51      179.03     84.52 o 
  -8   9  11        3.68       14.76    102.13 o 
  -7   9  11      194.65      173.87    111.01 o 
  -6   9  11        2.76       55.35     94.63 o 
  -5   9  11      347.62      440.43    145.86 o 
  -4   9  11       38.49       57.51     83.68 o 
  -3   9  11      508.91      582.32    128.85 o 
  -2   9  11      106.32      136.24     96.66 o 
  -1   9  11       96.38       48.39     88.32 o 
   0   9  11      776.28      696.18    186.40 o 
   1   9  11      441.40      370.37    117.11 o 
   2   9  11      229.88      251.02     82.91 o 
   3   9  11      157.63      278.27     74.08 o 
   4   9  11      136.50      149.71     80.62 o 
   5   9  11       51.12      107.44     75.03 o 
   6   9  11        0.16       -9.55     73.66 o 
  -8  10  11      184.14      264.09    121.41 o 
  -7  10  11      254.52      212.94    112.69 o 
  -6  10  11       59.26       45.28    100.80 o 
  -5  10  11      886.42     1077.76    210.96 o 
  -4  10  11      448.09      492.01    127.83 o 
  -3  10  11      297.19      250.83    111.81 o 
  -2  10  11      671.21      885.29    149.80 o 
  -1  10  11      135.27      189.47     98.67 o 
   0  10  11      228.33      191.83    106.89 o 
   1  10  11       22.63      -33.29     94.00 o 
   2  10  11      357.12      416.38    126.34 o 
   3  10  11      137.84      215.69     87.28 o 
   4  10  11      156.54      185.25     89.76 o 
   5  10  11       73.60       50.30     73.42 o 
   6  10  11        7.65       94.21     81.78 o 
  -7  11  11      108.04      211.03    135.32 o 
  -6  11  11      886.67      958.30    162.19 o 
  -5  11  11        0.17      -75.65     95.82 o 
  -4  11  11      267.12      245.52    115.75 o 
  -3  11  11      338.70      425.76    134.63 o 
  -2  11  11        1.60       19.95     92.95 o 
  -1  11  11       72.63       49.82     97.05 o 
   0  11  11      833.43     1143.65    163.36 o 
   1  11  11      508.94      367.98    125.12 o 
   2  11  11      182.14      240.59    110.83 o 
   3  11  11       15.32       77.49    103.96 o 
   4  11  11      110.50      274.36    194.75 o 
   5  11  11      197.33      155.39    123.90 o 
  -6  12  11       20.73       29.34    109.93 o 
  -5  12  11      138.95      150.49    117.30 o 
  -4  12  11       29.01      -20.74     96.53 o 
  -3  12  11       10.36       32.11    111.08 o 
  -2  12  11       30.08      146.77    115.70 o 
  -1  12  11       25.46        3.13     98.03 o 
   0  12  11       27.08       75.48    109.27 o 
   1  12  11        9.99      -25.48    107.58 o 
   2  12  11       40.06       23.15    109.41 o 
   3  12  11        5.12       41.74    112.14 o 
   4  12  11      537.64      485.00    213.39 o 
  -5  13  11       12.22       85.98    117.45 o 
  -4  13  11      189.17      345.59    135.24 o 
  -3  13  11      471.25      578.19    140.31 o 
  -2  13  11       80.50      123.85    115.05 o 
  -1  13  11      116.26      210.20    125.13 o 
   0  13  11      120.44       70.33    110.33 o 
   1  13  11       58.95       81.40    122.04 o 
   2  13  11       32.09       75.17    114.56 o 
   3  13  11      287.51      317.33    176.91 o 
  -3  14  11      224.26      260.04    133.02 o 
  -2  14  11      310.22      190.93    128.32 o 
  -1  14  11      142.52      172.94    132.00 o 
   0  14  11       34.53       91.59    118.24 o 
   1  14  11       39.09       63.33    120.10 o 
  -8   0  12        4.13        4.96     84.40 o 
  -6   0  12        3.59       22.99     75.32 o 
  -4   0  12     1270.12     1305.54    131.04 o 
  -2   0  12       38.75       21.88     59.76 o 
   0   0  12      942.94      959.45    187.04 o 
   2   0  12     1068.08      980.27    129.09 o 
   4   0  12     1995.58     1942.55    165.44 o 
   6   0  12       42.51       -8.49     88.21 o 
   8   0  12       13.32      -57.14     97.59 o 
 -10   1  12       72.70       21.57    139.61 o 
  -9   1  12      281.28      274.96    108.47 o 
  -8   1  12     1263.04     1332.68    123.28 o 
  -7   1  12       57.30       24.51     50.65 o 
  -6   1  12     1989.58     1928.25    105.48 o 
  -5   1  12       51.43       80.72     47.39 o 
  -4   1  12      254.60      195.31     60.34 o 
  -3   1  12     1538.33     1407.10     96.59 o 
  -2   1  12      290.58      319.66     60.47 o 
  -1   1  12     5258.24     4885.43    152.63 o 
   0   1  12     2853.24     2782.69    121.54 o 
   1   1  12      225.89      145.38     50.84 o 
   2   1  12     1217.16     1183.34     99.59 o 
   3   1  12       58.42       58.16     49.90 o 
   4   1  12       46.87       92.09     54.33 o 
   5   1  12        2.26      -10.63     55.38 o 
   6   1  12       43.73       54.77     63.99 o 
   7   1  12       81.42      116.47     71.34 o 
   8   1  12      529.64      587.71    101.11 o 
 -10   2  12       51.05      -96.24     98.16 o 
  -9   2  12        1.98       56.79     92.18 o 
  -8   2  12       77.40      135.28     92.87 o 
  -7   2  12       51.61       -9.50     61.60 o 
  -6   2  12      508.86      523.14     72.50 o 
  -5   2  12     1601.19     1602.41     99.47 o 
  -4   2  12      376.95      372.41     65.00 o 
  -3   2  12      299.91      367.02     62.97 o 
  -2   2  12      360.47      236.85     86.43 o 
  -1   2  12      357.52      327.44     61.25 o 
   0   2  12      372.71      350.53     71.78 o 
   1   2  12     1695.00     1668.20    103.96 o 
   2   2  12       51.32       50.11     46.68 o 
   3   2  12     1252.46     1383.13    106.20 o 
   4   2  12      226.84      175.14     64.97 o 
   5   2  12      231.33      280.55     74.23 o 
   6   2  12        1.13       47.24     63.43 o 
   7   2  12      302.11      349.88     86.46 o 
   8   2  12      117.31      104.85     79.73 o 
 -10   3  12      189.69      224.00    113.76 o 
  -9   3  12     1459.82     1686.01    182.21 o 
  -8   3  12        8.57      -79.88     79.88 o 
  -7   3  12      253.53      275.09    101.32 o 
  -6   3  12        7.68      -25.32     55.27 o 
  -5   3  12       46.42       38.14     58.29 o 
  -4   3  12       59.10       45.94     47.47 o 
  -3   3  12      542.59      607.97     74.73 o 
  -2   3  12        1.66       11.01     43.45 o 
  -1   3  12     2019.20     1892.63    134.16 o 
   0   3  12       11.47       12.98     42.39 o 
   1   3  12       60.61       51.87     44.14 o 
   2   3  12        2.88      -35.96     40.90 o 
   3   3  12      125.05       90.29     54.21 o 
   4   3  12      255.08      303.95     72.23 o 
   5   3  12      120.86      161.26     69.90 o 
   6   3  12      114.06       40.77     67.05 o 
   7   3  12     1176.92     1092.70    121.95 o 
   8   3  12       43.11       66.72     81.31 o 
 -10   4  12     1104.20     1131.00    175.45 o 
  -9   4  12       72.16      128.11    104.48 o 
  -8   4  12      718.35      675.58    133.89 o 
  -7   4  12        9.56       -2.73     80.48 o 
  -6   4  12      199.83      194.83     92.42 o 
  -5   4  12      363.29      343.35     97.68 o 
  -4   4  12     2254.42     2119.66    129.84 o 
  -3   4  12        0.07       21.74     43.95 o 
  -2   4  12      488.14      585.10     74.22 o 
  -1   4  12       51.85       46.40     44.43 o 
   0   4  12      258.55      215.20     52.99 o 
   1   4  12      217.28      287.84     60.17 o 
   2   4  12       66.81       34.73     51.07 o 
   3   4  12       11.58        2.68     60.36 o 
   4   4  12     4419.27     4449.42    169.99 o 
   5   4  12       30.72       33.00     64.81 o 
   6   4  12      231.34      248.48     78.96 o 
   7   4  12       82.04       80.59     74.68 o 
  -9   5  12      160.53      157.12    104.77 o 
  -8   5  12      248.71      301.24    116.20 o 
  -7   5  12       14.27       34.41     87.94 o 
  -6   5  12      333.10      418.91    111.30 o 
  -5   5  12      158.46      160.43     87.64 o 
  -4   5  12      248.42      260.75     91.72 o 
  -3   5  12      241.57      243.49     71.47 o 
  -2   5  12      745.29      730.94     78.70 o 
  -1   5  12        6.79       16.14     43.96 o 
   0   5  12      215.06      271.45     59.24 o 
   1   5  12      873.37      553.69    125.01 o 
   2   5  12      173.79      256.63     62.58 o 
   3   5  12     1518.07     1488.09    113.98 o 
   4   5  12        7.86       28.09     59.44 o 
   5   5  12      488.52      561.52     90.58 o 
   6   5  12       10.59        9.16     71.25 o 
   7   5  12      124.76      158.36     79.02 o 
  -9   6  12       16.77      -52.51     95.90 o 
  -8   6  12        0.19      -79.18     89.49 o 
  -7   6  12      339.17      383.47    113.51 o 
  -6   6  12       50.13       35.31     86.37 o 
  -5   6  12     2072.45     2089.94    174.04 o 
  -4   6  12     1165.02     1270.94    152.98 o 
  -3   6  12      256.63      277.32     94.82 o 
  -2   6  12     1039.26     1129.45    149.66 o 
  -1   6  12       28.49       16.42     47.51 o 
   0   6  12       46.98       97.34     49.67 o 
   1   6  12      795.61      830.26     87.98 o 
   2   6  12       94.79       39.71     46.70 o 
   3   6  12      872.36      969.48    101.59 o 
   4   6  12      495.75      491.91     85.81 o 
   5   6  12       70.53       99.89     70.70 o 
   6   6  12        1.56       79.62     74.34 o 
   7   6  12      210.89      256.67     86.41 o 
  -9   7  12      185.65      310.91    123.75 o 
  -8   7  12      304.00      354.86    121.78 o 
  -7   7  12       23.00      121.01    100.73 o 
  -6   7  12      521.00      581.75    127.43 o 
  -5   7  12      840.85     1076.58    151.89 o 
  -4   7  12      631.00      640.47    128.60 o 
  -3   7  12      682.82      582.93    125.77 o 
  -2   7  12       43.35       65.94     89.47 o 
  -1   7  12     1284.57     1514.96    169.08 o 
   0   7  12      268.15      348.68     65.67 o 
   1   7  12      281.63      293.49     64.62 o 
   2   7  12        5.60       41.49     53.46 o 
   3   7  12      222.86      168.23     76.86 o 
   4   7  12        2.40       34.46     64.64 o 
   5   7  12      340.12      336.59     85.46 o 
   6   7  12      261.42      250.34     84.82 o 
  -8   8  12      165.83      145.71    115.70 o 
  -7   8  12       26.13       68.85     97.21 o 
  -6   8  12       46.88       32.01     92.53 o 
  -5   8  12      224.75      259.97    103.29 o 
  -4   8  12      125.13      185.32     96.66 o 
  -3   8  12       27.63       32.56     86.49 o 
  -2   8  12      794.88     1068.43    158.16 o 
  -1   8  12      447.88      476.61    124.13 o 
   0   8  12     1026.04     1104.45    157.73 o 
   1   8  12      103.69      191.84     74.70 o 
   2   8  12      384.05      356.22     77.38 o 
   3   8  12      549.37      419.10     86.78 o 
   4   8  12       61.12      146.63     73.46 o 
   5   8  12       12.66       72.52     76.33 o 
   6   8  12       36.01       -7.51     78.25 o 
  -8   9  12      359.02      258.50    124.44 o 
  -7   9  12       99.59       90.18    109.70 o 
  -6   9  12      368.20      550.24    137.47 o 
  -5   9  12       16.39       -9.93     86.69 o 
  -4   9  12       48.16       92.64     92.07 o 
  -3   9  12       53.06       68.80     96.11 o 
  -2   9  12       54.67       71.23     96.30 o 
  -1   9  12      527.70      608.21    134.62 o 
   0   9  12     2392.50     2427.19    201.07 o 
   1   9  12      592.56      489.33    123.73 o 
   2   9  12      705.78      763.03    146.79 o 
   3   9  12       87.98      120.69     71.32 o 
   4   9  12       17.72      -15.69     80.20 o 
   5   9  12       20.39       59.02     77.14 o 
  -7  10  12        7.28       93.38    105.43 o 
  -6  10  12      334.17      357.33    128.00 o 
  -5  10  12      144.59       88.64    104.24 o 
  -4  10  12       36.74        1.02     95.68 o 
  -3  10  12       94.25      149.11    105.22 o 
  -2  10  12        3.20       37.86     99.36 o 
  -1  10  12      234.20      337.25    117.50 o 
   0  10  12      128.06      119.74     99.76 o 
   1  10  12      746.54      808.08    152.40 o 
   2  10  12      128.31      219.94    115.43 o 
   3  10  12      764.53      843.39    157.61 o 
   4  10  12      148.93      152.05    122.54 o 
   5  10  12        1.37       -9.94     78.84 o 
  -6  11  12      179.07      271.57    126.52 o 
  -5  11  12       93.09      175.25    116.44 o 
  -4  11  12        0.43      -51.94    100.29 o 
  -3  11  12      180.02      209.47    116.12 o 
  -2  11  12       42.01      -15.63    132.56 o 
  -1  11  12       83.56      172.77    115.59 o 
   0  11  12       44.07       21.62    101.04 o 
   1  11  12       27.56       44.11    106.17 o 
   2  11  12       36.44       -9.28    109.63 o 
   3  11  12      269.13      426.62    135.79 o 
   4  11  12      173.15      257.82    190.53 o 
  -5  12  12      518.28      670.64    161.51 o 
  -4  12  12      201.11      250.38    126.00 o 
  -3  12  12        5.75       78.84    111.79 o 
  -2  12  12      338.05      544.31    147.58 o 
  -1  12  12       38.05      -36.52    112.80 o 
   0  12  12       20.95      131.97    116.65 o 
   1  12  12       23.04      121.91    121.14 o 
   2  12  12      507.36      439.51    139.79 o 
   3  12  12       14.06      225.75    129.98 o 
  -4  13  12      212.24      241.12    135.10 o 
  -3  13  12       28.01       92.73    122.27 o 
  -2  13  12      147.33      182.36    125.05 o 
  -1  13  12       16.81       39.11    116.40 o 
   0  13  12       55.95      142.57    120.08 o 
   1  13  12       33.80       77.27    119.69 o 
  -9   0  13      275.19      339.71    168.80 o 
  -7   0  13       11.26      -14.97     69.88 o 
  -5   0  13     1324.61     1311.44    139.93 o 
  -3   0  13       52.80        7.12     61.73 o 
  -1   0  13     1814.67     1680.20    151.97 o 
   1   0  13     1259.99     1022.54    193.94 o 
   3   0  13     1740.82     1616.57    165.85 o 
   5   0  13       72.93       26.82     88.05 o 
   7   0  13       35.40       60.14    103.68 o 
 -10   1  13      421.50      -40.70    146.42 o 
  -9   1  13     1291.65     1412.36    261.55 o 
  -8   1  13       22.87       20.76     66.33 o 
  -7   1  13      662.34      729.94    104.64 o 
  -6   1  13      150.57      168.27     57.57 o 
  -5   1  13      255.71      279.85     64.31 o 
  -4   1  13        3.16       45.18     43.93 o 
  -3   1  13      549.92      481.30     71.46 o 
  -2   1  13        1.98        6.75     44.29 o 
  -1   1  13     2671.23     2748.75    124.34 o 
   0   1  13      859.64      964.72     92.80 o 
   1   1  13      268.52      278.12     65.81 o 
   2   1  13     1654.92     1730.89    113.02 o 
   3   1  13      247.28      199.93     59.17 o 
   4   1  13      762.71      850.78     98.23 o 
   5   1  13     1357.57     1355.88    140.97 o 
   6   1  13       61.84       71.66     69.01 o 
   7   1  13     2240.29     2146.09    249.53 o 
  -9   2  13      332.83      329.09    116.36 o 
  -8   2  13      591.47      656.52    131.54 o 
  -7   2  13      395.20      493.42    114.08 o 
  -6   2  13     1331.29     1545.28    124.55 o 
  -5   2  13      491.35      607.97     79.41 o 
  -4   2  13       47.67      100.42     51.31 o 
  -3   2  13       55.28       63.09     50.48 o 
  -2   2  13      349.54      300.61     91.00 o 
  -1   2  13      107.89      175.12     55.85 o 
   0   2  13     2416.86     2366.02    138.83 o 
   1   2  13      108.71       99.82     57.71 o 
   2   2  13        2.99       -1.56     54.82 o 
   3   2  13      122.27      147.17     56.79 o 
   4   2  13     1481.94     1552.85    123.84 o 
   5   2  13      224.74      238.13     73.00 o 
   6   2  13       15.19       31.84     67.21 o 
   7   2  13      127.46      123.16     79.25 o 
  -9   3  13       80.45       86.94    109.63 o 
  -8   3  13      459.85      500.54    124.54 o 
  -7   3  13       94.79      103.55     87.21 o 
  -6   3  13      541.41      732.62    127.85 o 
  -5   3  13      177.54      196.69     72.67 o 
  -4   3  13      631.39      779.57     83.28 o 
  -3   3  13      320.12      328.80     64.61 o 
  -2   3  13     1173.27     1140.21     95.20 o 
  -1   3  13       62.33       61.18     53.35 o 
   0   3  13      154.08      107.92     52.15 o 
   1   3  13      272.48      267.59     63.48 o 
   2   3  13       86.74       81.24     55.24 o 
   3   3  13       60.31       54.16     57.14 o 
   4   3  13        3.09      -26.92     55.02 o 
   5   3  13        7.45       16.43     61.82 o 
   6   3  13       21.08       48.08     73.72 o 
   7   3  13       40.11       40.67     76.55 o 
  -9   4  13      117.10      132.07    110.41 o 
  -8   4  13       47.47      -77.76     91.24 o 
  -7   4  13      247.02      162.52    121.29 o 
  -6   4  13      382.98      352.45    103.29 o 
  -5   4  13     3709.68     3428.22    210.62 o 
  -4   4  13        3.90       52.95     61.29 o 
  -3   4  13     1478.47     1524.83    103.12 o 
  -2   4  13      213.70      192.94     69.12 o 
  -1   4  13      393.31      402.53     69.74 o 
   0   4  13       77.04       78.95     45.23 o 
   1   4  13       94.02      160.28     58.12 o 
   2   4  13       44.98       48.08     56.36 o 
   3   4  13      526.35      538.20     85.33 o 
   4   4  13      109.33      122.12     68.06 o 
   5   4  13        0.87       35.77     67.60 o 
   6   4  13       22.42       82.31     75.38 o 
   7   4  13      100.20      174.05     83.62 o 
  -9   5  13      388.16      458.62    130.85 o 
  -8   5  13      112.52      157.06    106.50 o 
  -7   5  13       37.50      -16.23     90.60 o 
  -6   5  13      668.11      645.15    131.74 o 
  -5   5  13       56.45       36.87     78.08 o 
  -4   5  13     1315.44     1393.90    163.45 o 
  -3   5  13      236.16      292.83     99.00 o 
  -2   5  13     1251.85     1226.32     96.27 o 
  -1   5  13      491.68      497.54     72.97 o 
   0   5  13      129.30      134.42     58.68 o 
   1   5  13      701.99      334.87    134.91 o 
   2   5  13        7.22       50.33     57.13 o 
   3   5  13       99.65      111.02     75.04 o 
   4   5  13       45.09       90.75     68.68 o 
   5   5  13      156.30      226.51     77.20 o 
   6   5  13       49.77       63.89     75.98 o 
  -9   6  13      332.42      468.34    136.40 o 
  -8   6  13      223.39      291.04    115.00 o 
  -7   6  13      353.28      302.68    114.76 o 
  -6   6  13       74.05       72.74     87.62 o 
  -5   6  13       29.51       -8.56     82.84 o 
  -4   6  13      534.80      444.57    116.93 o 
  -3   6  13       12.56       33.32     75.37 o 
  -2   6  13      842.41      928.84    143.64 o 
  -1   6  13       58.74       84.43     54.80 o 
   0   6  13     1739.61     1815.62    112.45 o 
   1   6  13      193.29      238.86     65.41 o 
   2   6  13       84.41       81.94     55.52 o 
   3   6  13     1263.17     1321.07    133.10 o 
   4   6  13      743.90      745.47    102.63 o 
   5   6  13      152.46      141.43     79.12 o 
   6   6  13      326.83      293.06     86.91 o 
  -8   7  13       51.76       36.25    113.01 o 
  -7   7  13      499.90      671.22    138.47 o 
  -6   7  13        3.48       64.42     93.09 o 
  -5   7  13      503.90      570.15    129.41 o 
  -4   7  13      376.57      388.51    111.52 o 
  -3   7  13      143.04      170.42    100.48 o 
  -2   7  13       92.14      128.71     95.68 o 
  -1   7  13      391.56      382.42    118.01 o 
   0   7  13     1021.10      963.62    157.80 o 
   1   7  13      691.74      850.63     94.97 o 
   2   7  13      805.96      847.38     97.22 o 
   3   7  13      140.88      135.71     70.59 o 
   4   7  13      872.42      885.21    108.72 o 
   5   7  13       14.83       90.26     74.68 o 
   6   7  13      186.87      226.31     90.29 o 
  -8   8  13        3.72        3.37    103.79 o 
  -7   8  13       16.79      -70.82     91.37 o 
  -6   8  13       44.68       95.53     93.06 o 
  -5   8  13      269.38      322.98    117.47 o 
  -4   8  13      507.64      738.85    140.65 o 
  -3   8  13       38.23      -13.49     85.14 o 
  -2   8  13      352.28      424.89    116.48 o 
  -1   8  13      259.64      327.87    118.81 o 
   0   8  13      187.87      145.73    104.84 o 
   1   8  13     1015.39     1182.50    172.30 o 
   2   8  13       89.27      146.88     71.30 o 
   3   8  13      627.28      566.23    120.42 o 
   4   8  13      174.15      147.10     80.32 o 
   5   8  13       32.71       28.16     79.77 o 
  -7   9  13      401.80      494.79    172.13 o 
  -6   9  13      114.71      166.25    101.92 o 
  -5   9  13      131.61      334.29    124.30 o 
  -4   9  13        7.41        7.96    104.42 o 
  -3   9  13      118.06      163.74    116.23 o 
  -2   9  13      255.33      356.61    124.88 o 
  -1   9  13     1792.20     2041.19    225.72 o 
   0   9  13       24.96       13.81    106.21 o 
   1   9  13      725.51      745.82    145.09 o 
   2   9  13       35.80      159.87    113.44 o 
   3   9  13      197.33      260.30    100.09 o 
   4   9  13      174.72       70.30     76.79 o 
   5   9  13       19.22      -32.87     80.17 o 
  -6  10  13       94.44      225.49    119.89 o 
  -5  10  13      699.68      798.83    160.26 o 
  -4  10  13       26.13      151.01    111.92 o 
  -3  10  13        4.68       44.11    107.05 o 
  -2  10  13      330.36      364.44    128.80 o 
  -1  10  13        0.32      -40.80     95.15 o 
   0  10  13      306.79      358.50    131.45 o 
   1  10  13        2.56      124.33    112.51 o 
   2  10  13       63.29      137.77    117.16 o 
   3  10  13        0.74       24.55    114.18 o 
   4  10  13       85.73      162.32    189.23 o 
  -5  11  13       64.95      161.28    122.83 o 
  -4  11  13      558.19      559.63    148.36 o 
  -3  11  13       91.27      137.25    121.48 o 
  -2  11  13      347.85      319.80    133.82 o 
  -1  11  13        1.28       29.26    113.08 o 
   0  11  13       85.16      252.68    126.48 o 
   1  11  13       35.31      153.17    120.11 o 
   2  11  13        3.22       32.23    118.11 o 
   3  11  13      154.11      156.51    123.71 o 
  -4  12  13      115.43      221.85    127.01 o 
  -3  12  13      329.87      496.52    146.90 o 
  -2  12  13      183.52      149.57    121.06 o 
  -1  12  13      345.35      319.41    136.91 o 
   0  12  13       45.93      129.46    121.77 o 
   1  12  13       76.78      141.37    125.84 o 
  -8   0  14     1226.30     1390.47    230.58 o 
  -6   0  14     1464.61     1110.48    393.79 o 
  -4   0  14      951.67     1139.06    144.41 o 
  -2   0  14     2269.77     2395.45    340.28 o 
   0   0  14     4923.65     4946.54    259.53 o 
   2   0  14     1121.21     1085.96    151.24 o 
   4   0  14        8.73       37.25     84.02 o 
   6   0  14        4.76      -80.30     90.74 o 
  -9   1  14       38.93       67.29    148.37 o 
  -8   1  14        5.83      -39.11     90.25 o 
  -7   1  14        2.20       32.32     70.10 o 
  -6   1  14       35.10       59.52     56.99 o 
  -5   1  14      204.24      222.73     63.24 o 
  -4   1  14      284.89      240.40     75.50 o 
  -3   1  14      109.37      123.25     59.11 o 
  -2   1  14      617.40      655.56     85.27 o 
  -1   1  14      716.66      799.23     92.81 o 
   0   1  14       53.61       65.77     56.70 o 
   1   1  14      923.65      957.24    100.21 o 
   2   1  14        5.95       -3.85     47.93 o 
   3   1  14       76.43       80.86     59.22 o 
   4   1  14       10.12        6.73     58.16 o 
   5   1  14      158.86      108.21     67.29 o 
   6   1  14       60.64       70.48     78.30 o 
  -9   2  14      277.62      406.76    127.39 o 
  -8   2  14      283.36      254.23    112.13 o 
  -7   2  14        0.59      -16.85     82.10 o 
  -6   2  14      354.03      376.05     86.75 o 
  -5   2  14      957.59      975.43     95.39 o 
  -4   2  14        7.52       32.83     51.06 o 
  -3   2  14      100.46      143.87     59.05 o 
  -2   2  14      329.83      280.62     64.19 o 
  -1   2  14      341.47      438.19     76.18 o 
   0   2  14      851.23      904.91     96.08 o 
   1   2  14       47.92       22.89     53.17 o 
   2   2  14      163.40      163.75     72.18 o 
   3   2  14     1634.58     1630.56    125.30 o 
   4   2  14       90.14      109.44     62.37 o 
   5   2  14      166.19      190.73     78.34 o 
   6   2  14       37.12      101.61     78.49 o 
  -9   3  14      500.11      498.01    194.75 o 
  -8   3  14       53.72       97.05    101.19 o 
  -7   3  14       28.67      -29.43     92.48 o 
  -6   3  14       68.37      109.57     89.05 o 
  -5   3  14      176.04      222.86     97.73 o 
  -4   3  14      972.53     1068.37    116.28 o 
  -3   3  14        0.49      -15.53     49.49 o 
  -2   3  14      364.74      496.64     77.81 o 
  -1   3  14      772.71      452.00    233.28 o 
   0   3  14      531.26      526.62     81.79 o 
   1   3  14        4.41       24.54     53.64 o 
   2   3  14      687.98      714.68    101.28 o 
   3   3  14      151.10      152.81     66.31 o 
   4   3  14      522.21      517.29     90.46 o 
   5   3  14      879.33      968.83    115.72 o 
   6   3  14       61.45      116.47     77.66 o 
  -8   4  14      240.13      358.44    117.50 o 
  -7   4  14       62.78       92.75    101.10 o 
  -6   4  14      313.29      336.10    109.23 o 
  -5   4  14      285.61      346.90    123.72 o 
  -4   4  14        8.03      -75.46     75.46 o 
  -3   4  14       30.36      -20.43     60.22 o 
  -2   4  14        3.02        9.15     61.90 o 
  -1   4  14       14.71        2.23     49.57 o 
   0   4  14       91.57       39.28     45.14 o 
   1   4  14        7.47       41.69     55.16 o 
   2   4  14       64.38       22.26     60.09 o 
   3   4  14       21.34       30.10     60.88 o 
   4   4  14       96.36       47.68     65.76 o 
   5   4  14        3.28       65.30     74.77 o 
   6   4  14       12.13       -3.09     76.45 o 
  -8   5  14       25.57        1.36     98.58 o 
  -7   5  14      371.90      478.73    137.49 o 
  -6   5  14      141.70      180.38    103.70 o 
  -5   5  14      473.86      437.95    118.51 o 
  -4   5  14     2192.33     2150.36    183.27 o 
  -3   5  14      159.03      208.13     97.72 o 
  -2   5  14     1648.49     1872.66    139.04 o 
  -1   5  14       19.63       55.10     52.99 o 
   0   5  14      186.97      206.13     64.97 o 
   1   5  14      248.28      142.26     82.64 o 
   2   5  14      434.03      453.71     84.56 o 
   3   5  14       52.30       70.68     74.92 o 
   4   5  14      501.45      680.11     99.56 o 
   5   5  14      205.67      195.02     79.62 o 
  -8   6  14      252.37      227.06    119.32 o 
  -7   6  14      114.48      169.14    108.72 o 
  -6   6  14        2.25      -85.86     85.86 o 
  -5   6  14      866.50     1033.74    161.77 o 
  -4   6  14      426.77      650.06    136.84 o 
  -3   6  14      256.44      307.93    110.77 o 
  -2   6  14       32.30       38.06     85.00 o 
  -1   6  14      395.36      460.38    126.86 o 
   0   6  14      146.09      152.72     64.43 o 
   1   6  14       19.35       32.58     59.75 o 
   2   6  14      148.66      167.72     67.07 o 
   3   6  14      342.17      474.54    102.25 o 
   4   6  14        2.33       34.47     72.46 o 
   5   6  14       20.46       31.11     75.76 o 
  -7   7  14       46.14      134.07    105.81 o 
  -6   7  14       12.56       21.03    141.24 o 
  -5   7  14      476.43      670.88    138.68 o 
  -4   7  14       47.48      -18.50     89.12 o 
  -3   7  14       17.62        6.27     87.92 o 
  -2   7  14       38.17      128.64    102.75 o 
  -1   7  14      704.89      777.09    147.80 o 
   0   7  14       51.70       69.17    102.09 o 
   1   7  14      517.60      451.52     83.88 o 
   2   7  14       23.96       65.90     70.29 o 
   3   7  14      557.17      439.54    126.47 o 
   4   7  14        4.63        7.46     72.56 o 
   5   7  14       13.22      149.84     86.20 o 
  -7   8  14        1.05      -34.84    100.67 o 
  -6   8  14      753.85      916.04    161.57 o 
  -5   8  14       72.18      127.61    103.05 o 
  -4   8  14        2.84       15.08    104.34 o 
  -3   8  14       40.79        7.81     92.48 o 
  -2   8  14      372.63      360.22    126.98 o 
  -1   8  14       10.71        7.34     98.83 o 
   0   8  14     1021.14      922.61    160.44 o 
   1   8  14      165.45       58.49    106.70 o 
   2   8  14       45.14      103.41    109.75 o 
   3   8  14      353.95      270.36     81.52 o 
   4   8  14      246.35      190.01     86.67 o 
  -6   9  14      204.14       76.76    108.23 o 
  -5   9  14       20.80       20.70     99.82 o 
  -4   9  14       85.16      103.29    102.26 o 
  -3   9  14      265.61      320.92    127.28 o 
  -2   9  14        3.53       34.88    101.77 o 
  -1   9  14       15.90       12.36    106.19 o 
   0   9  14      283.47      357.99    133.73 o 
   1   9  14      242.82      359.51    134.83 o 
   2   9  14      143.04      155.88    111.67 o 
   3   9  14       22.10       62.84    119.74 o 
  -5  10  14        7.07       67.52    106.09 o 
  -4  10  14        6.75       58.96    109.89 o 
  -3  10  14       13.04       64.78    111.61 o 
  -2  10  14        4.50       35.23    185.02 o 
  -1  10  14      101.06       55.08    116.81 o 
   0  10  14       45.72       -6.80    107.01 o 
   1  10  14      185.90      145.15    117.39 o 
   2  10  14        7.39       10.19    114.41 o 
  -4  11  14      111.47      399.76    141.13 o 
  -3  11  14       50.38       87.61    117.74 o 
  -2  11  14        1.30      -24.47    110.39 o 
  -1  11  14      663.75      628.75    156.93 o 
   0  11  14       12.21       12.71    178.29 o 
   1  11  14        2.82      -91.37    109.69 o 
  -7   0  15      627.74       27.89    116.75 o 
  -5   0  15       15.84       88.62     87.42 o 
  -3   0  15       21.50       11.47     78.36 o 
  -1   0  15      807.90     1036.84    150.48 o 
   1   0  15      152.75       76.19     83.42 o 
   3   0  15     1243.78     1311.82    195.72 o 
   5   0  15      310.47      349.29    126.68 o 
  -8   1  15      213.92      174.80    154.37 o 
  -7   1  15       28.96       45.83     94.75 o 
  -6   1  15      340.90      399.11     92.74 o 
  -5   1  15      263.28      340.86     77.32 o 
  -4   1  15       23.83       59.04     57.30 o 
  -3   1  15      124.13      105.53     60.29 o 
  -2   1  15       47.87       62.89     58.05 o 
  -1   1  15      746.58      850.20     98.52 o 
   0   1  15      246.55      243.53     79.77 o 
   1   1  15        6.07       21.09     62.62 o 
   2   1  15       80.01      156.11     63.87 o 
   3   1  15        1.04       21.18     56.70 o 
   4   1  15      844.40      900.08    109.74 o 
   5   1  15      208.69      202.27     79.32 o 
  -8   2  15      311.99      328.65    123.00 o 
  -7   2  15       16.43       26.86     94.65 o 
  -6   2  15      561.30      712.48    137.12 o 
  -5   2  15       21.62       15.28     70.65 o 
  -4   2  15        2.81       57.67     57.46 o 
  -3   2  15      121.67      115.29     61.93 o 
  -2   2  15       34.43       37.10     58.95 o 
  -1   2  15      435.39      554.49     88.81 o 
   0   2  15      781.83      849.18     98.21 o 
   1   2  15      604.75      483.48     84.30 o 
   2   2  15      525.42      631.63     92.48 o 
   3   2  15       57.99       91.62     64.58 o 
   4   2  15        1.38       44.60     64.72 o 
   5   2  15       50.23      107.89     76.59 o 
  -8   3  15       32.31      152.84    105.35 o 
  -7   3  15      199.14      282.39    111.04 o 
  -6   3  15       24.74       42.05     93.55 o 
  -5   3  15      807.09      886.73    146.48 o 
  -4   3  15     1932.12     2265.35    151.93 o 
  -3   3  15      174.53      205.28     67.12 o 
  -2   3  15     1214.49     1286.80    112.33 o 
  -1   3  15      168.92       45.17     60.01 o 
   0   3  15       98.66      134.66     63.81 o 
   1   3  15      489.59      500.12     83.23 o 
   2   3  15      111.50      194.20     76.34 o 
   3   3  15      345.50      451.57     83.67 o 
   4   3  15      102.72      141.65     75.69 o 
   5   3  15       37.37       59.69     78.88 o 
  -8   4  15      107.48       37.23    133.29 o 
  -7   4  15      187.95      147.84    107.00 o 
  -6   4  15       60.83       90.76     96.20 o 
  -5   4  15     1215.43     1387.49    177.09 o 
  -4   4  15      165.51      192.44    100.65 o 
  -3   4  15     1061.31     1213.21    164.10 o 
  -2   4  15        1.40       19.18     57.42 o 
  -1   4  15     1737.42     1780.37    122.95 o 
   0   4  15       77.24       34.92     55.01 o 
   1   4  15        0.31       40.76     58.27 o 
   2   4  15       19.96       -6.84     61.22 o 
   3   4  15      422.68      380.42     86.74 o 
   4   4  15       50.97      152.69     77.31 o 
   5   4  15        9.80       99.93     78.77 o 
  -7   5  15       20.68       19.61     99.06 o 
  -6   5  15       39.75      122.97    124.70 o 
  -5   5  15     1858.58     2132.56    208.48 o 
  -4   5  15      767.39      776.03    149.51 o 
  -3   5  15      248.33      240.63    107.42 o 
  -2   5  15      243.67      305.12    108.94 o 
  -1   5  15      439.91      459.49     81.18 o 
   0   5  15      214.84      245.28     70.64 o 
   1   5  15      592.60      190.97    141.72 o 
   2   5  15      160.86      170.96     72.99 o 
   3   5  15      880.23      912.28    113.96 o 
   4   5  15        0.67       93.79     77.40 o 
  -7   6  15        4.96       32.15    102.12 o 
  -6   6  15      290.84      322.09    115.28 o 
  -5   6  15        8.98      -39.33     91.63 o 
  -4   6  15       75.43       54.38     91.96 o 
  -3   6  15       41.95       87.79     95.36 o 
  -2   6  15       37.70       37.78     92.46 o 
  -1   6  15       46.00      109.09    107.34 o 
   0   6  15      312.09      411.02     96.01 o 
   1   6  15      309.83      299.28     78.63 o 
   2   6  15      399.58      275.58     98.96 o 
   3   6  15      426.59      552.68    110.27 o 
   4   6  15      123.99      165.62     85.79 o 
  -6   7  15       32.04      109.75    107.73 o 
  -5   7  15        6.73       62.85    105.80 o 
  -4   7  15      170.94      249.33    111.97 o 
  -3   7  15      130.70      205.53    109.64 o 
  -2   7  15       27.29       98.65    110.29 o 
  -1   7  15      128.93      285.59    125.78 o 
   0   7  15      227.35      361.35    128.58 o 
   1   7  15       22.76      106.81    105.94 o 
   2   7  15       61.43      132.31     76.52 o 
   3   7  15      285.85      211.73    104.16 o 
   4   7  15      407.92      414.03     99.45 o 
  -6   8  15      170.86       82.60    108.45 o 
  -5   8  15      163.06      138.58    114.89 o 
  -4   8  15        3.05       71.72    140.18 o 
  -3   8  15       33.19       87.14    101.05 o 
  -2   8  15       58.39       57.71    106.44 o 
  -1   8  15      479.83      523.28    148.59 o 
   0   8  15      171.06      229.17    119.62 o 
   1   8  15      116.87      178.58    119.62 o 
   2   8  15        5.44       17.75    107.92 o 
   3   8  15      395.17      299.65    128.51 o 
  -5   9  15      188.50      158.61    113.65 o 
  -4   9  15       17.93        0.96    104.57 o 
  -3   9  15      257.50      370.30    136.22 o 
  -2   9  15       42.64      185.30    115.58 o 
  -1   9  15      500.46      588.92    152.04 o 
   0   9  15        0.55        8.66    118.26 o 
   1   9  15       81.23      116.34    123.65 o 
   2   9  15       18.06       93.10    123.94 o 
  -3  10  15      108.03      116.06    130.94 o 
  -2  10  15       16.76       18.63    117.86 o 
  -1  10  15      262.95      326.21    132.84 o 
   0  10  15      461.03      629.15    155.71 o 
  -6   0  16       67.02      126.06     99.04 o 
  -4   0  16        3.41       45.43     88.55 o 
  -2   0  16      271.79      369.88    113.13 o 
   0   0  16      277.30      169.77    134.91 o 
   2   0  16       44.90       44.44    100.70 o 
   4   0  16       40.62       90.44    103.42 o 
  -7   1  16        3.85       47.55    100.90 o 
  -6   1  16      436.13      472.95    103.23 o 
  -5   1  16      444.17      573.33     89.16 o 
  -4   1  16      367.45      409.56     83.63 o 
  -3   1  16       39.01       18.13     59.36 o 
  -2   1  16      456.71      524.05     85.27 o 
  -1   1  16      143.88      175.28     68.17 o 
   0   1  16      185.06      255.77     74.02 o 
   1   1  16       28.27       61.25     71.27 o 
   2   1  16       17.36       11.59     61.46 o 
   3   1  16      592.20      764.31    106.40 o 
   4   1  16      724.47      713.03    128.44 o 
  -7   2  16       14.39       44.77    101.75 o 
  -6   2  16       51.08       49.15     97.99 o 
  -5   2  16        1.77      -12.84     75.71 o 
  -4   2  16      141.29      111.62     81.40 o 
  -3   2  16      167.13      225.46     69.09 o 
  -2   2  16       98.53      190.61     71.15 o 
  -1   2  16     1227.91     1464.44    143.17 o 
   0   2  16       75.25       96.34     63.31 o 
   1   2  16       14.50      -16.64     68.17 o 
   2   2  16      350.78      425.32     81.90 o 
   3   2  16      163.33      181.21     76.65 o 
   4   2  16      168.02      157.27     81.22 o 
  -7   3  16        6.03       91.16    105.77 o 
  -6   3  16       61.94       59.55    100.15 o 
  -5   3  16     1173.82     1583.84    188.20 o 
  -4   3  16       78.69      112.16    101.04 o 
  -3   3  16       10.29        0.00     73.32 o 
  -2   3  16       16.75       55.42     73.98 o 
  -1   3  16       10.37      -40.39     56.68 o 
   0   3  16        9.24       71.91     65.34 o 
   1   3  16       18.54       14.85     64.26 o 
   2   3  16       19.58        1.11     63.95 o 
   3   3  16      252.68      308.69     80.44 o 
   4   3  16       95.37       98.40     74.87 o 
  -7   4  16        0.71       98.99    108.54 o 
  -6   4  16      926.53      978.20    163.19 o 
  -5   4  16      116.52       90.34    107.94 o 
  -4   4  16      810.18      987.86    160.21 o 
  -3   4  16       52.69       85.55     92.99 o 
  -2   4  16      597.52      588.09    107.83 o 
  -1   4  16      107.48      132.21     68.41 o 
   0   4  16     1201.64      597.31    239.29 o 
   1   4  16       13.28       52.58     67.74 o 
   2   4  16     1089.74     1098.05    130.90 o 
   3   4  16       25.98       12.10     74.33 o 
   4   4  16       96.07      144.16     84.97 o 
  -6   5  16       34.46       63.64    106.94 o 
  -5   5  16       86.75       70.05    103.04 o 
  -4   5  16      154.14      250.01    121.21 o 
  -3   5  16        0.66       60.30     94.08 o 
  -2   5  16      119.46      192.76    106.01 o 
  -1   5  16        0.38       42.05     93.33 o 
   0   5  16       57.57       81.16     68.90 o 
   1   5  16       36.39      106.14     66.24 o 
   2   5  16      117.23      143.58     76.08 o 
   3   5  16       12.55       33.71     76.33 o 
  -6   6  16      177.23      207.43    122.28 o 
  -5   6  16       23.42      -61.92    115.78 o 
  -4   6  16      168.46      254.08    123.89 o 
  -3   6  16      331.57      423.83    132.31 o 
  -2   6  16       96.85      106.25    107.02 o 
  -1   6  16      783.14      859.86    156.57 o 
   0   6  16      265.22      236.99    116.63 o 
   1   6  16        1.50      -17.67     71.70 o 
   2   6  16      249.43      231.16    105.46 o 
   3   6  16        1.41       62.73     80.39 o 
  -5   7  16      470.15      485.30    138.33 o 
  -4   7  16      183.47      222.80    122.74 o 
  -3   7  16       43.53      106.47    104.02 o 
  -2   7  16      345.63      407.83    129.82 o 
  -1   7  16      282.60      262.12    121.34 o 
   0   7  16      804.91      792.36    171.23 o 
   1   7  16      160.42      231.26    120.96 o 
   2   7  16       41.69      190.81    131.61 o 
  -4   8  16       46.93       24.06    104.45 o 
  -3   8  16       39.55      171.59    119.14 o 
  -2   8  16       19.26       24.16    106.12 o 
  -1   8  16       35.73       10.71    118.57 o 
   0   8  16      292.03      434.13    143.09 o 
   1   8  16        0.07        3.57    113.88 o 
  -2   9  16      425.69      514.68    148.94 o 
  -1   9  16       71.86       64.52    127.01 o 
  -5   0  17      395.66      493.07    131.16 o 
  -3   0  17       84.84       -1.69     95.40 o 
  -1   0  17      433.64      527.59    127.18 o 
   1   0  17       28.41      -11.69    100.41 o 
   3   0  17      148.15      127.20    113.47 o 
  -6   1  17      341.98      322.51    122.48 o 
  -5   1  17      557.75      526.77    127.75 o 
  -4   1  17        5.31       23.96     66.33 o 
  -3   1  17       60.49      120.79     69.50 o 
  -2   1  17       34.59      105.54     69.31 o 
  -1   1  17      203.32      360.47     96.69 o 
   0   1  17       79.05      118.54     73.90 o 
   1   1  17        1.53      126.79     69.73 o 
   2   1  17        8.61       22.04     68.15 o 
   3   1  17      760.60      859.35    115.31 o 
  -6   2  17        2.06       46.08     99.97 o 
  -5   2  17      258.92      273.73    123.40 o 
  -4   2  17      238.97      405.38     99.90 o 
  -3   2  17      275.24      199.57     81.37 o 
  -2   2  17      486.17      451.85     88.25 o 
  -1   2  17      477.22      578.84     96.64 o 
   0   2  17      639.40      691.52    101.27 o 
   1   2  17       73.60       63.32     83.23 o 
   2   2  17      144.45      161.55     78.89 o 
   3   2  17        4.61       57.84     72.68 o 
  -6   3  17        3.55      -22.95    103.66 o 
  -5   3  17      409.12      393.60    125.25 o 
  -4   3  17      596.85      750.08    192.48 o 
  -3   3  17        1.29       50.05    103.84 o 
  -2   3  17      750.17      836.48    121.21 o 
  -1   3  17       10.05       62.08     67.15 o 
   0   3  17      598.07      731.05    104.21 o 
   1   3  17       87.51      145.73     76.42 o 
   2   3  17      450.77      462.87     95.27 o 
  -5   4  17       51.08      151.60    107.92 o 
  -4   4  17       11.70       17.66    104.51 o 
  -3   4  17      109.74      122.37    104.94 o 
  -2   4  17        5.83      -15.80     96.94 o 
  -1   4  17      976.08     1115.21    115.84 o 
   0   4  17      121.51      118.29     71.51 o 
   1   4  17      314.99      314.29     87.51 o 
   2   4  17       53.77      140.76     78.93 o 
  -5   5  17      660.69      886.09    165.09 o 
  -4   5  17       22.78       84.40    108.01 o 
  -3   5  17        2.21       29.81    100.84 o 
  -2   5  17      150.73      178.34    117.57 o 
  -1   5  17       20.36       19.35    110.32 o 
   0   5  17      429.16      470.79    130.50 o 
   1   5  17      155.12      131.27     73.90 o 
  -4   6  17      431.02      545.15    141.78 o 
  -3   6  17      296.44      374.32    134.00 o 
  -2   6  17      131.49      286.84    130.35 o 
  -1   6  17        0.46       -7.41    101.21 o 
   0   6  17      130.27      176.09    113.84 o 
   1   6  17       31.04       95.50    119.78 o 
  -2   7  17        6.78       46.97    109.95 o 
  -1   7  17      280.65      325.16    134.56 o 
  -4   0  18     1150.57     1295.90    252.47 o 
  -2   0  18     1493.33     1500.60    192.05 o 
   0   0  18       14.78      -51.26    102.94 o 
  -4   1  18       11.77       15.14     85.73 o 
  -3   1  18       13.76        8.73     71.81 o 
  -2   1  18        1.28       76.12     72.67 o 
  -1   1  18      285.01      353.52    106.13 o 
   0   1  18       38.62       16.38     85.88 o 
   1   1  18       61.08      101.13     79.31 o 
  -4   2  18      154.59      231.83    121.62 o 
  -3   2  18        0.23       37.56     82.61 o 
  -2   2  18      363.36      402.07    108.06 o 
  -1   2  18      305.96      354.47     91.65 o 
   0   2  18       51.51      146.71     82.26 o 
  -4   3  18       97.67      136.10    113.36 o 
  -3   3  18       22.58      126.85    111.48 o 
  -2   3  18        9.73      114.81     90.66 o 
  -1   3  18      174.05       58.67     72.59 o 
   0   3  18      244.00      262.99     86.67 o 
  -3   4  18        5.13      141.50    113.42 o 
  -2   4  18       26.64       29.19    118.78 o 
  -1   4  18       74.34       77.49    114.72 o 
                                                 
